# Supplementary material for: Global Analysis of Small Non-Coding RNA Populations across Tissues in the Malaria Vector, Anopheles gambiae
Source: Insects. 2020 Jun 30;11(7):406. doi: 10.3390/insects11070406 (PMC7411766; doi:10.3390/insects11070406)
Supplement: Supplementary file 1 [file insects-11-00406-s001.zip]

Archive with 25 entries (23 files):
- insects-827855-suppl/
- insects-827855-suppl/Dataset S1 2020.xlsx
- insects-827855-suppl/Dataset S2 2020.xlsx
- insects-827855-suppl/Dataset S3 2020.docx
- insects-827855-suppl/Dataset S4 2020.xlsx
- insects-827855-suppl/Dataset S5 2020.xlsx
- insects-827855-suppl/Figure S1.tif
- insects-827855-suppl/Figure S2.tif
- insects-827855-suppl/Figure S3.tif
- insects-827855-suppl/Figure S4.tif
- insects-827855-suppl/insects-827855 - supplementary.docx
- insects-827855-suppl/Table S1 2020.xlsx
- insects-827855-suppl/Table S2 2020.xlsx
- insects-827855-suppl/__MACOSX/
- insects-827855-suppl/__MACOSX/._Dataset S1 2020.xlsx
- insects-827855-suppl/__MACOSX/._Dataset S2 2020.xlsx
- insects-827855-suppl/__MACOSX/._Dataset S3 2020.docx
- insects-827855-suppl/__MACOSX/._Dataset S4 2020.xlsx
- insects-827855-suppl/__MACOSX/._Dataset S5 2020.xlsx
- insects-827855-suppl/__MACOSX/._Figure S1.tif
- insects-827855-suppl/__MACOSX/._Figure S2.tif
- insects-827855-suppl/__MACOSX/._Figure S3.tif
- insects-827855-suppl/__MACOSX/._Figure S4.tif
- insects-827855-suppl/__MACOSX/._Table S1 2020.xlsx
- insects-827855-suppl/__MACOSX/._Table S2 2020.xlsx
