# Supplementary material for: Global Analysis of Small Non-Coding RNA Populations across Tissues in the Malaria Vector, Anopheles gambiae
Source: Insects. 2020 Jun 30;11(7):406. doi: 10.3390/insects11070406 (PMC7411766; doi:10.3390/insects11070406)
Supplement: Supplementary file 1 [file insects-11-00406-s001.zip › insects-827855-suppl/Dataset S1 2020.xlsx]

## Sheet: rRNA
Dataset S2. Conversion of Raw Reads to RPM Across Tissue Libraries for rRNA and tRNA -fragments
Reads to RPM		reads	RPM	reads	RPM	reads	RPM	reads	RPM	reads	RPM	reads	RPM	reads	RPM	reads	RPM	reads	RPM	reads	RPM	reads	RPM	reads	RPM
	name	FB-Ab1		FB-Ab2		FB-Ab3		MG1		MG2		MG3		OV1		OV2		OV3		R1		R2		R3
	AGAP028952	3321	287.035	3704	303.358	2967	263.733	2786	258.922	5071	411.607	8951	750.923	314	25.9076	559	46.1983	490	42.5717	8844	723.14	12508	1084.82	16569	1404.15
	AGAP028961	29366	2538.12	20434	1673.55	28293	2514.93	22144	2057.99	23495	1907.06	37856	3175.84	1234	101.815	1951	161.24	1795	155.951	68295	5584.22	53074	4603.12	48683	4125.68
	AGAP028866	6476	559.723	7135	584.357	6267	557.067	3911	363.476	6061	491.964	9848	826.174	531	43.8119	1057	87.3554	813	70.6342	9133	746.77	13300	1153.51	16239	1376.19
	AGAP028848	8227	711.063	9884	809.5	6485	576.444	4968	461.71	8775	712.256	16288	1366.44	604	49.835	1525	126.033	819	71.1555	6813	557.073	14185	1230.27	20591	1745
	AGAP028858	108900	9412.27	80629	6603.52	87889	7812.36	59025	5485.59	61375	4981.74	71999	6040.18	7496	618.482	12048	995.702	9328	810.426	147277	12042.3	126995	11014.3	125380	10625.4
	AGAP028854	2235	193.172	2353	192.711	1871	166.311	1987	184.665	3885	315.341	6190	519.295	238	19.637	388	32.0661	344	29.8871	5563	454.865	7992	693.148	11353	962.119
	AGAP028948	8249	712.965	9878	809.009	6497	577.511	4990	463.755	8775	712.256	16383	1374.41	613	50.5776	1538	127.107	826	71.7637	6844	559.608	14243	1235.3	20626	1747.97
	AGAP028816	5693	492.048	4137	338.821	4305	382.667	3105	288.569	4163	337.906	7890	661.913	391	32.2607	692	57.1901	495	43.0061	10397	850.123	11593	1005.46	12612	1068.81
	AGAP028835	33879	2928.18	37081	3036.94	28287	2514.4	19449	1807.53	30082	2441.72	59198	4966.28	2225	183.581	5860	484.298	3219	279.67	44412	3631.4	74018	6419.6	82174	6963.9
	AGAP028391	3707	320.398	11272	923.178	3349	297.689	1646	152.974	3813	309.497	2346	196.812	98	8.08581	846	69.9174	161	13.9878	32441	2652.58	33774	2929.23	5755	487.712
	AGAP028977	2181	188.505	2262	185.258	1940	172.444	2017	187.454	3585	290.99	6756	566.779	192	15.8416	378	31.2397	275	23.8923	5862	479.313	8242	714.831	11639	986.356
	AGAP028879	13816	1194.12	26326	2156.1	18071	1606.31	9240	858.736	25386	2060.55	25738	2159.23	860	70.9571	2723	225.041	4117	357.689	17565	1436.22	28276	2452.39	40531	3434.83
	AGAP028867	27966	2417.11	19303	1580.92	26800	2382.22	20736	1927.14	22292	1809.42	35304	2961.74	1117	92.1617	1848	152.727	1580	137.272	66492	5436.79	50656	4393.41	46013	3899.41
	AGAP028814	5655	488.764	4120	337.428	4325	384.444	3060	284.387	4112	333.766	7824	656.376	400	33.0033	696	57.5207	504	43.788	10380	848.733	11547	1001.47	12692	1075.59
	AGAP028975	6908	597.061	6647	544.39	5590	496.889	6684	621.19	11605	941.964	23783	1995.22	526	43.3993	996	82.314	776	67.4196	17532	1433.52	27943	2423.5	37421	3171.27
	AGAP028950	6699	578.997	7241	593.038	6354	564.8	4119	382.807	6492	526.948	10651	893.54	557	45.9571	1095	90.4959	875	76.0209	9287	759.362	13823	1198.87	17049	1444.83
	AGAP028881	28135	2431.72	28869	2364.37	21928	1949.16	16725	1554.37	26450	2146.92	52298	4387.42	1588	131.023	4023	332.479	2467	214.335	25208	2061.16	45089	3910.58	61031	5172.12
	AGAP028976	6575	568.28	6216	509.091	5329	473.689	6454	599.814	11400	925.325	22997	1929.28	503	41.5017	931	76.9421	718	62.3805	14802	1210.3	23781	2062.53	33987	2880.25
	AGAP028941	28104	2429.04	47587	3897.38	26423	2348.71	22554	2096.1	55081	4470.86	59112	4959.06	1492	123.102	5592	462.149	6467	561.859	24763	2024.78	42321	3670.51	69616	5899.66
	AGAP028892	16441	1421	17757	1454.3	13903	1235.82	13435	1248.61	22752	1846.75	50715	4254.61	932	76.8977	2618	216.364	1398	121.46	34134	2791.01	49268	4273.03	69110	5856.78
	AGAP028832	32527	2811.32	35631	2918.18	27268	2423.82	18707	1738.57	28429	2307.55	56601	4748.41	2134	176.073	5770	476.86	3115	270.634	42977	3514.06	71801	6227.32	78270	6633.05
	AGAP028882	28772	2486.78	19988	1637.02	27547	2448.62	21407	1989.5	23193	1882.55	37300	3129.19	1155	95.297	1906	157.521	1648	143.18	67681	5534.01	52506	4553.86	48392	4101.02
	AGAP028971	23636	2042.87	24420	2000	18072	1606.4	13146	1221.75	21204	1721.1	40645	3409.82	1331	109.818	3461	286.033	2020	175.5	18462	1509.57	34067	2954.64	45608	3865.08
	AGAP028855	19418	1678.31	9812	803.604	16327	1451.29	5497	510.874	8830	716.721	17452	1464.09	233	19.2244	446	36.8595	395	34.318	101221	8276.45	52959	4593.15	53906	4568.31
	AGAP028861	108402	9369.23	80049	6556.02	87344	7763.91	58469	5433.92	60627	4921.02	70201	5889.35	7484	617.492	12006	992.231	9256	804.17	146571	11984.5	125504	10885	122838	10410
	AGAP028812	4336	374.762	4658	381.491	4360	387.556	2702	251.115	3962	321.591	6537	548.406	366	30.198	684	56.5289	568	49.3484	5454	445.953	7575	656.982	8726	739.492
	AGAP028947	8218	710.285	9934	813.595	6520	579.556	4996	464.312	8806	714.773	16352	1371.81	630	51.9802	1503	124.215	826	71.7637	6858	560.752	14264	1237.12	20661	1750.93
	AGAP028905	8755	756.698	8970	734.644	7565	672.444	8215	763.476	14425	1170.86	28856	2420.81	642	52.9703	1267	104.711	987	85.7515	21771	1780.13	34422	2985.43	46924	3976.61
	AGAP028863	108845	9407.52	80567	6598.44	87893	7812.71	58989	5482.25	61332	4978.25	72098	6048.49	7513	619.884	12094	999.504	9271	805.474	147192	12035.3	126846	11001.4	125456	10631.9
	AGAP028969	4632	400.346	3374	276.331	3395	301.778	2395	222.584	3508	284.74	6492	544.631	229	18.8944	458	37.8512	324	28.1494	5708	466.721	8028	696.271	9150	775.424
	AGAP028859	87566	7568.37	68638	5621.46	70966	6308.09	48803	4535.59	54245	4403	64021	5370.89	6052	499.34	10048	830.413	7767	674.805	132678	10848.6	116464	10101	118724	10061.4
	AGAP028826	5684	491.271	4142	339.23	4327	384.622	3089	287.082	4141	336.12	7799	654.279	394	32.5083	704	58.1818	496	43.093	10388	849.387	11555	1002.17	12619	1069.41
	AGAP028909	122764	10610.5	94362	7728.26	99602	8853.51	69586	6467.1	79331	6439.2	109234	9163.93	8212	677.558	13912	1149.75	10316	896.264	178400	14587.1	169194	14674.2	183726	15570
	AGAP028939	7246	626.275	9215	754.709	5557	493.956	3587	333.364	5892	478.247	8605	721.896	561	46.2871	1566	129.421	776	67.4196	7117	581.93	12118	1051	13681	1159.41
	AGAP028927	1650	142.61	2803	229.566	1601	142.311	1861	172.955	3055	247.971	6651	557.97	173	14.2739	490	40.4959	209	18.1581	3300	269.828	5016	435.039	6460	547.458
	AGAP028834	410	35.4365	323	26.4537	405	36	548	50.9294	1137	92.289	2372	198.993	30	2.47525	44	3.63636	46	3.99652	1793	146.607	2755	238.942	5729	485.508
	AGAP028840	3416	295.246	3853	315.561	3164	281.244	2522	234.387	3686	299.188	7473	626.93	242	19.967	525	43.3884	358	31.1034	3733	305.233	6455	559.844	9627	815.847
	AGAP028967	2569	222.04	1837	150.45	1801	160.089	2231	207.342	2816	228.571	5559	466.359	107	8.82838	245	20.2479	168	14.596	4788	391.496	4269	370.252	5706	483.559
	AGAP028898	37717	3259.9	40358	3305.32	40959	3640.8	28069	2608.64	43903	3563.56	55370	4645.13	1622	133.828	3689	304.876	5125	445.265	78001	6377.84	69897	6062.19	76018	6442.2
	AGAP028860	16226	1402.42	15798	1293.86	11886	1056.53	10943	1017.01	17747	1440.5	36536	3065.1	873	72.0297	2264	187.107	1230	106.864	15316	1252.33	27909	2420.56	40596	3440.34
	AGAP028984	26755	2312.45	22854	1871.74	11820	1050.67	14738	1369.7	36894	2994.64	58215	4883.81	415	34.2409	1820	150.413	1232	107.037	18191	1487.41	37061	3214.31	107328	9095.59
	AGAP028935	2621	226.534	2344	191.974	1913	170.044	2903	269.796	5160	418.831	10402	872.651	122	10.066	285	23.5537	205	17.8106	3551	290.352	8366	725.585	11196	948.814
	AGAP028934	30832	2664.82	31095	2546.68	25484	2265.24	17911	1664.59	27580	2238.64	54014	4531.38	2071	170.875	5082	420	2997	260.382	34489	2820.03	58131	5041.72	75622	6408.64
	AGAP028830	33869	2927.31	37046	3034.07	28274	2513.24	19436	1806.32	30070	2440.75	59246	4970.3	2216	182.838	5934	490.413	3245	281.929	44323	3624.12	74094	6426.19	82007	6949.75
	AGAP028902	7628	659.291	7373	603.849	6282	558.4	7123	661.989	12282	996.916	25515	2140.52	513	42.3267	998	82.4793	744	64.6394	19375	1584.22	30122	2612.49	40423	3425.68
	AGAP028880	14262	1232.67	26580	2176.9	18427	1637.96	9412	874.721	25659	2082.71	26105	2190.02	875	72.1947	2741	226.529	4129	358.732	18075	1477.92	29115	2525.15	41299	3499.92
	AGAP028851	14836	1282.28	16778	1374.12	12264	1090.13	8859	823.327	16388	1330.19	33550	2814.6	540	44.5545	1782	147.273	1107	96.1772	36851	3013.16	43266	3752.47	54424	4612.2
	AGAP028847	12558	1085.39	24462	2003.44	16883	1500.71	8314	772.677	23840	1935.06	22983	1928.1	740	61.0561	2379	196.612	3905	339.27	15013	1227.56	23771	2061.67	34199	2898.22
	AGAP028857	14903	1288.07	16834	1378.71	12226	1086.76	8854	822.862	16462	1336.2	33512	2811.41	549	45.297	1766	145.95	1097	95.3084	36845	3012.67	43184	3745.36	54478	4616.78
	AGAP028966	2575	222.558	2221	181.9	1825	162.222	2702	251.115	4999	405.763	9876	828.523	116	9.57096	271	22.3967	194	16.8549	3387	276.942	8038	697.138	10639	901.61
	AGAP028946	13111	1133.19	15733	1288.53	10945	972.889	8255	767.193	15325	1243.91	31524	2644.63	502	41.4191	1707	141.074	1049	91.1381	29205	2387.98	38351	3326.19	49996	4236.95
	AGAP028808	471	40.7087	613	50.2048	482	42.8444	364	33.829	627	50.8929	904	75.8389	43	3.54785	88	7.27273	65	5.64726	878	71.7907	1394	120.902	2638	223.559
	AGAP028901	8822	762.489	9005	737.51	7584	674.133	8135	756.041	14297	1160.47	28855	2420.72	655	54.0429	1246	102.975	986	85.6646	21960	1795.58	34707	3010.15	47273	4006.19
	AGAP028942	2163	186.949	2307	188.943	1846	164.089	1889	175.558	3822	310.227	6149	515.856	178	14.6865	348	28.7603	255	22.1546	5524	451.676	7876	683.088	11104	941.017
	AGAP028811	5677	490.666	4181	342.424	4330	384.889	3079	286.152	4143	336.282	7897	662.5	413	34.0759	686	56.6942	478	41.5291	10391	849.632	11554	1002.08	12633	1070.59
	AGAP028817	5680	490.925	4149	339.803	4359	387.467	3090	287.175	4139	335.958	7831	656.963	381	31.4356	704	58.1818	511	44.3962	10391	849.632	11532	1000.17	12604	1068.14
	AGAP028931	29508	2550.39	30928	2533.01	23878	2122.49	16676	1549.81	25858	2098.86	51506	4320.97	1526	125.908	4645	383.884	2450	212.858	38370	3137.37	63536	5510.49	71172	6031.53
	AGAP028955	26982	2332.07	26929	2205.49	20594	1830.58	15977	1484.85	25275	2051.54	50762	4258.56	1461	120.545	3767	311.322	2253	195.743	24568	2008.83	42503	3686.3	58744	4978.31
	AGAP028906	8788	759.551	8915	730.139	7454	662.578	8072	750.186	14193	1152.03	28406	2383.05	666	54.9505	1229	101.57	939	81.5812	21553	1762.31	34421	2985.34	46392	3931.53
	AGAP028798	16620	1436.47	10879	890.991	9558	849.6	5298	492.379	8641	701.38	12437	1043.37	640	52.8053	1688	139.504	872	75.7602	33979	2778.33	41886	3632.78	47232	4002.71
	AGAP028919	28549	2467.5	24867	2036.61	22069	1961.69	20689	1922.77	31078	2522.56	57143	4793.88	1220	100.66	3357	277.438	1752	152.215	39449	3225.59	58333	5059.24	74724	6332.54
	AGAP028884	3532	305.272	3979	325.88	3219	286.133	3068	285.13	5593	453.977	10161	852.433	332	27.3927	607	50.1653	506	43.9618	10036	820.605	14077	1220.9	18511	1568.73
	AGAP028829	829	71.6508	918	75.1843	840	74.6667	618	57.4349	894	72.5649	1790	150.168	51	4.20792	119	9.83471	86	7.47176	1108	90.5969	2089	181.18	2672	226.441
	AGAP028916	4610	398.444	2413	197.625	2401	213.422	3736	347.212	5624	456.494	11484	963.423	137	11.3036	340	28.0992	236	20.5039	6580	538.021	10450	906.331	26195	2219.92
	AGAP028871	11859	1024.98	24017	1966.99	16141	1434.76	8255	767.193	24103	1956.41	23944	2008.72	683	56.3531	2353	194.463	3749	325.717	15593	1274.98	25996	2254.64	38543	3266.36
	AGAP028833	6481	560.156	6404	524.488	4763	423.378	5313	493.773	8481	688.393	20067	1683.47	385	31.7657	997	82.3967	538	46.742	8668	708.749	13221	1146.66	19801	1678.05
	AGAP028895	30416	2628.87	21378	1750.86	29026	2580.09	22679	2107.71	25016	2030.52	39920	3348.99	1287	106.188	2107	174.132	1841	159.948	69300	5666.39	55282	4794.62	52473	4446.86
	AGAP028823	5665	489.628	4199	343.898	4328	384.711	3077	285.967	4129	335.146	7892	662.081	400	33.0033	707	58.4298	502	43.6142	10366	847.588	11608	1006.76	12594	1067.29
	AGAP028924	302	26.102	259	21.2121	319	28.3556	493	45.8178	497	40.3409	1626	136.409	38	3.13531	31	2.56198	36	3.12772	1017	83.1562	1202	104.25	2903	246.017
	AGAP028865	24872	2149.7	26062	2134.48	19294	1715.02	14174	1317.29	22168	1799.35	43216	3625.5	1386	114.356	3643	301.074	2120	184.188	19968	1632.71	36302	3148.48	48328	4095.59
	AGAP028807	160	13.8289	123	10.0737	206	18.3111	314	29.1822	636	51.6234	1227	102.936	121	9.9835	121	10	111	9.64379	1087	88.8798	3308	286.904	5553	470.593
	AGAP028894	28675	2478.39	21442	1756.1	28936	2572.09	21572	2004.83	24285	1971.19	38271	3210.65	1275	105.198	2179	180.083	1872	162.641	68721	5619.05	55149	4783.09	51953	4402.8
	AGAP028815	5707	493.258	4210	344.799	4339	385.689	3070	285.316	4145	336.445	7840	657.718	430	35.4785	703	58.0992	532	46.2207	10396	850.041	11536	1000.52	12638	1071.02
	AGAP028850	28089	2427.74	47602	3898.61	26421	2348.53	22629	2103.07	55135	4475.24	59100	4958.05	1493	123.185	5526	456.694	6548	568.897	24697	2019.38	42429	3679.88	69545	5893.64
	AGAP028878	3258	281.59	3709	303.767	3008	267.378	2822	262.268	5123	415.828	9072	761.074	344	28.3828	592	48.9256	490	42.5717	8915	728.945	12668	1098.7	16601	1406.86
	AGAP028787	25700	2221.26	20518	1680.43	18989	1687.91	17636	1639.03	27171	2205.44	49896	4185.91	1003	82.7558	2758	227.934	1460	126.846	36289	2967.21	51359	4454.38	67008	5678.64
	AGAP028965	8824	762.662	8905	729.32	7544	670.578	8112	753.903	14370	1166.4	28797	2415.86	653	53.8779	1257	103.884	938	81.4944	21499	1757.89	34201	2966.26	46912	3975.59
	AGAP028896	30612	2645.81	21599	1768.96	29181	2593.87	22977	2135.41	25326	2055.68	40720	3416.11	1305	107.673	2130	176.033	1908	165.769	69646	5694.69	55909	4849	53191	4507.71
	AGAP028920	270	23.3362	289	23.6691	227	20.1778	295	27.4164	477	38.7175	1079	90.5201	29	2.39274	37	3.05785	29	2.51955	1006	82.2567	1442	125.065	2030	172.034
	AGAP028838	2580	222.99	2363	193.53	1882	167.289	2926	271.933	5184	420.779	10432	875.168	137	11.3036	304	25.124	218	18.9401	3565	291.496	8363	725.325	11156	945.424
	AGAP028915	23285	2012.53	36223	2966.67	26535	2358.67	17460	1622.68	40194	3262.5	54834	4600.17	1530	126.238	4044	334.215	5126	445.352	41858	3422.57	66273	5747.88	88644	7512.2
	AGAP028803	380	32.8436	576	47.1744	432	38.4	279	25.9294	621	50.4058	829	69.547	26	2.14521	84	6.94215	52	4.51781	755	61.7334	1257	109.02	2050	173.729
	AGAP028936	2054	177.528	1758	143.98	1429	127.022	2345	217.937	4142	336.201	8528	715.436	86	7.09571	213	17.6033	143	12.424	3074	251.349	7195	624.024	9491	804.322
	AGAP028910	114871	9928.35	91867	7523.91	94874	8433.24	69864	6492.94	80660	6547.08	120313	10093.4	7970	657.591	13700	1132.23	10029	871.329	178063	14559.5	172852	14991.5	194470	16480.5
	AGAP028792	3551	306.914	1618	132.514	1692	150.4	2709	251.766	4379	355.438	9180	770.134	120	9.90099	241	19.9174	188	16.3336	4674	382.175	9037	783.781	25024	2120.68
	AGAP028956	3563	307.952	4029	329.975	3296	292.978	3132	291.078	5646	458.279	10249	859.815	355	29.2904	622	51.405	529	45.96	10075	823.794	14300	1240.24	18600	1576.27
	AGAP028938	7218	623.855	9246	757.248	5525	491.111	3607	335.223	5856	475.325	8618	722.987	569	46.9472	1527	126.198	791	68.7228	7108	581.194	12139	1052.82	13671	1158.56
	AGAP028828	808	69.8358	925	75.7576	829	73.6889	642	59.6654	912	74.026	1786	149.832	57	4.70297	105	8.67769	90	7.81929	1126	92.0687	2083	180.659	2619	221.949
	AGAP028951	26683	2306.22	18307	1499.34	23462	2085.51	10286	955.948	17460	1417.21	31179	2615.69	528	43.5644	1475	121.901	906	78.7142	121217	9911.45	83554	7246.66	81699	6923.64
	AGAP028809	754	65.1685	1035	84.7666	713	63.3778	506	47.026	809	65.6656	1185	99.4128	88	7.26073	137	11.3223	98	8.51434	1208	98.7735	2026	175.716	3161	267.881
	AGAP028949	11619	1004.24	23920	1959.05	16735	1487.56	6973	648.048	21140	1715.91	17345	1455.12	746	61.5512	2406	198.843	3904	339.183	15161	1239.66	22277	1932.09	29902	2534.07
	AGAP028932	25119	2171.05	26037	2132.43	21306	1893.87	15350	1426.58	24332	1975	48531	4071.39	1473	121.535	3988	329.587	2197	190.877	38153	3119.62	58500	5073.72	63818	5408.31
	AGAP028805	5634	486.949	6392	523.505	5075	451.111	4745	440.985	8420	683.442	8223	689.849	425	35.066	997	82.3967	628	54.5613	20841	1704.09	24545	2128.79	16642	1410.34
	AGAP028904	8401	726.102	8593	703.767	7250	644.444	7965	740.242	13886	1127.11	27824	2334.23	640	52.8053	1189	98.2645	883	76.7159	20819	1702.29	32660	2832.61	44785	3795.34
	AGAP028917	5554	480.035	3075	251.843	3129	278.133	4257	395.632	6200	503.247	12486	1047.48	181	14.934	397	32.8099	299	25.9774	8829	721.913	12282	1065.22	27669	2344.83
	AGAP028933	2573	222.385	2328	190.663	1917	170.4	2876	267.286	5078	412.175	10316	865.436	121	9.9835	291	24.0496	200	17.3762	3522	287.98	8301	719.948	11063	937.542
	AGAP028877	14087	1217.55	26401	2162.24	18275	1624.44	9322	866.357	25548	2073.7	25851	2168.71	888	73.2673	2718	224.628	4108	356.907	17765	1452.58	28555	2476.58	40564	3437.63
	AGAP028853	8242	712.36	9869	808.272	6552	582.4	4968	461.71	8817	715.666	16312	1368.46	608	50.165	1529	126.364	832	72.285	6872	561.897	14214	1232.78	20561	1742.46
	AGAP028856	19379	1674.94	9783	801.229	16343	1452.71	5457	507.156	8882	720.942	17495	1467.7	260	21.4521	471	38.9256	406	35.2737	101336	8285.85	52980	4594.97	54016	4577.63
	AGAP028908	8839	763.959	9007	737.674	7621	677.422	8230	764.87	14315	1161.93	28772	2413.76	653	53.8779	1251	103.388	990	86.0122	21680	1772.69	34454	2988.2	46973	3980.76
	AGAP028890	4966	429.213	5831	477.559	4770	424	4187	389.126	7533	611.445	13783	1156.29	451	37.2112	849	70.1653	671	58.2971	14379	1175.72	20707	1795.92	28209	2390.59
	AGAP028968	4886	422.299	3597	294.595	3642	323.733	2740	254.647	3786	307.305	7341	615.856	333	27.4752	636	52.562	415	36.0556	9582	783.483	10899	945.273	12220	1035.59
	AGAP028963	55699	4814.09	44889	3676.41	47181	4193.87	36515	3393.59	41556	3373.05	76534	6420.64	4173	344.307	6571	543.058	4377	380.278	71485	5845.05	80312	6965.48	97109	8229.58
	AGAP028793	286	24.7191	279	22.8501	227	20.1778	293	27.2305	482	39.1234	1062	89.094	22	1.81518	48	3.96694	33	2.86707	1012	82.7473	1449	125.672	2025	171.61
	AGAP028897	16323	1410.8	17539	1436.45	13696	1217.42	13394	1244.8	22481	1824.76	50172	4209.06	916	75.5776	2532	209.256	1420	123.371	33063	2703.43	47552	4124.2	65625	5561.44
	AGAP028841	86920	7512.53	63383	5191.07	70946	6306.31	49876	4635.32	49365	4006.9	56228	4717.11	6208	512.211	9808	810.579	7638	663.597	125041	10224.1	105795	9175.63	105562	8945.93
	AGAP028937	106289	9186.6	77784	6370.52	85465	7596.89	57142	5310.59	58184	4722.73	65801	5520.22	7387	609.488	11829	977.603	9090	789.748	143944	11769.7	121374	10526.8	118117	10009.9
	AGAP028795	429	37.0787	323	26.4537	447	39.7333	766	71.1896	741	60.1461	2944	246.98	49	4.0429	50	4.13223	44	3.82276	1177	96.2388	1638	142.064	4185	354.661
	AGAP028959	4692	405.532	5513	451.515	4534	403.022	3930	365.242	7286	591.396	13276	1113.76	385	31.7657	815	67.3554	641	55.6907	13813	1129.44	19602	1700.09	26996	2287.8
	AGAP028972	41819	3614.43	28717	2351.92	32185	2860.89	22607	2101.02	38009	3085.15	65152	5465.77	1073	88.5314	3039	251.157	1746	151.694	128180	10480.8	105868	9181.96	120412	10204.4
	AGAP028821	5684	491.271	4179	342.26	4332	385.067	3108	288.848	4153	337.094	7803	654.614	392	32.3432	705	58.2645	512	44.4831	10384	849.06	11536	1000.52	12619	1069.41
	AGAP028886	21338	1844.25	22249	1822.19	17285	1536.44	13787	1281.32	21107	1713.23	42505	3565.86	1289	106.353	3113	257.273	1998	173.588	20442	1671.46	34583	2999.39	48567	4115.85
	AGAP028958	30780	2660.33	21688	1776.25	29256	2600.53	22976	2135.32	25539	2072.97	40988	3438.59	1266	104.455	2120	175.207	1922	166.985	69764	5704.33	56165	4871.21	53499	4533.81
	AGAP028962	30676	2651.34	21535	1763.72	29185	2594.22	22867	2125.19	25290	2052.76	40757	3419.21	1280	105.611	2135	176.446	1865	162.033	69617	5692.31	55810	4840.42	52972	4489.15
	AGAP028794	5125	442.956	4923	403.194	3698	328.711	4284	398.141	7195	584.01	14269	1197.06	282	23.2673	695	57.438	418	36.3162	4397	359.526	8192	710.494	12660	1072.88
	AGAP028825	14827	1281.5	7196	589.353	11992	1065.96	3739	347.491	5946	482.63	10860	911.074	160	13.2013	298	24.6281	264	22.9366	74076	6056.91	38048	3299.91	35785	3032.63
	AGAP028874	14263	1232.76	26574	2176.41	18471	1641.87	9326	866.729	25663	2083.04	26024	2183.22	881	72.6898	2727	225.372	4124	358.297	18103	1480.21	29006	2515.7	41358	3504.92
	AGAP028845	3004	259.637	3677	301.147	2733	242.933	1966	182.714	3023	245.373	4671	391.862	227	18.7294	514	42.4793	335	29.1051	1862	152.249	3963	343.712	5674	480.847
	AGAP028872	11907	1029.13	24137	1976.82	16152	1435.73	8345	775.558	24176	1962.34	24040	2016.78	658	54.2904	2367	195.62	3755	326.238	15674	1281.6	26138	2266.96	38759	3284.66
	AGAP028873	14041	1213.57	26492	2169.7	18242	1621.51	9157	851.022	25370	2059.25	25392	2130.2	835	68.8944	2672	220.826	4124	358.297	17642	1442.52	28254	2450.48	40140	3401.69
	AGAP028925	10939	945.462	12204	999.509	8352	742.4	5455	506.97	8232	668.182	17160	1439.6	661	54.538	1798	148.595	1058	91.9201	6967	569.665	15752	1366.18	24777	2099.75
	AGAP028797	16623	1436.73	10878	890.909	9603	853.6	5292	491.822	8710	706.981	12544	1052.35	663	54.703	1707	141.074	889	77.2372	34032	2782.67	41995	3642.24	47554	4030
	AGAP028888	28483	2461.8	29084	2381.98	22068	1961.6	16907	1571.28	26512	2151.95	52586	4411.58	1556	128.383	4024	332.562	2407	209.123	25868	2115.13	45641	3958.46	61396	5203.05
	AGAP028979	21316	1842.35	24982	2046.03	19655	1747.11	18988	1764.68	30275	2457.39	37544	3149.66	1047	86.3861	2797	231.157	3051	265.074	24459	1999.92	37351	3239.46	53255	4513.14
	AGAP028810	5670	490.061	6379	522.441	5063	450.044	4745	440.985	8400	681.818	8225	690.017	428	35.3135	991	81.9008	615	53.4318	20873	1706.7	24538	2128.19	16636	1409.83
	AGAP028945	12171	1051.94	14313	1172.24	9894	879.467	7500	697.026	14212	1153.57	28984	2431.54	440	36.3036	1515	125.207	971	84.3614	22866	1869.66	32073	2781.7	44179	3743.98
	AGAP028943	8177	706.742	9876	808.845	6488	576.711	4977	462.546	8815	715.503	16385	1374.58	605	49.9175	1527	126.198	836	72.6325	6858	560.752	14202	1231.74	20604	1746.1
	AGAP028804	5681	491.011	6397	523.915	5098	453.156	4736	440.149	8397	681.575	8215	689.178	411	33.9109	1000	82.6446	629	54.6481	20842	1704.17	24548	2129.05	16647	1410.76
	AGAP028913	163069	14094.1	257156	21061.1	140816	12517	156529	14547.3	339867	27586.6	458042	38426.3	6821	562.789	27470	2270.25	27709	2407.38	144755	11836.1	262655	22780.1	444947	37707.4
	AGAP028980	16007	1383.49	15013	1229.57	12883	1145.16	14172	1317.1	20949	1700.41	31217	2618.88	888	73.2673	1901	157.107	1574	136.751	19210	1570.73	29129	2526.37	43116	3653.9
	AGAP028820	5675	490.493	4190	343.161	4365	388	3114	289.405	4167	338.231	7846	658.221	406	33.4983	681	56.281	484	42.0504	10385	849.141	11548	1001.56	12636	1070.85
	AGAP028870	47514	4106.66	33958	2781.16	38293	3403.82	25710	2389.41	38136	3095.45	70809	5940.35	1450	119.637	3781	312.479	2113	183.579	133351	10903.6	103186	8949.35	121716	10314.9
	AGAP028875	10927	944.425	14832	1214.74	11622	1033.07	7478	694.981	14990	1216.72	21174	1776.34	739	60.9736	1796	148.43	2260	196.351	14033	1147.42	22540	1954.9	32391	2745
	AGAP028891	4903	423.768	5758	471.581	4785	425.333	4110	381.97	7598	616.721	13791	1156.96	415	34.2409	877	72.4793	700	60.8167	14424	1179.39	20680	1793.58	28259	2394.83
	AGAP028926	4061	350.994	4107	336.364	3974	353.244	2487	231.134	3707	300.893	5863	491.862	322	26.5677	604	49.9174	529	45.96	4747	388.144	6706	581.613	8333	706.186
	AGAP028957	3613	312.273	4014	328.747	3317	294.844	3107	288.755	5654	458.929	10232	858.389	349	28.7954	595	49.1736	518	45.0043	10079	824.121	14193	1230.96	18587	1575.17
	AGAP028788	28702	2480.73	24896	2038.98	22099	1964.36	20859	1938.57	31235	2535.31	57572	4829.87	1214	100.165	3317	274.132	1723	149.696	39833	3256.99	59120	5127.49	75649	6410.93
	AGAP028836	2589	223.768	2358	193.12	1911	169.867	2882	267.844	5182	420.617	10441	875.923	122	10.066	279	23.0579	207	17.9844	3570	291.905	8358	724.892	11213	950.254
	AGAP028893	28617	2473.38	21414	1753.81	28912	2569.96	21550	2002.79	24318	1973.86	38158	3201.17	1268	104.62	2110	174.38	1872	162.641	68566	5606.38	55079	4777.02	51809	4390.59
	AGAP028789	27511	2377.79	23474	1922.52	20915	1859.11	19705	1831.32	29576	2400.65	53390	4479.03	1150	94.8845	3194	263.967	1634	141.964	37251	3045.87	54930	4764.09	69115	5857.2
	AGAP028819	5679	490.838	4156	340.377	4345	386.222	3062	284.572	4112	333.766	7829	656.795	426	35.1485	719	59.4215	513	44.5699	10411	851.267	11544	1001.21	12672	1073.9
	AGAP028791	19	1.64218	13	1.0647	13	1.15556	16	1.48699	33	2.67857	58	4.86577	4	0.330033	3	0.247934	1	0.086881	37	3.02535	63	5.46401	139	11.7797
	AGAP028843	2601	224.806	2364	193.612	1924	171.022	2936	272.862	5138	417.045	10436	875.503	139	11.4686	276	22.8099	199	17.2893	3610	295.176	8371	726.019	11177	947.203
	AGAP028889	28636	2475.02	19656	1609.83	27483	2442.93	21693	2016.08	23104	1875.32	37173	3118.54	1153	95.132	1830	151.24	1675	145.526	66541	5440.8	51093	4431.31	47282	4006.95
	AGAP028802	220	19.0147	359	29.4021	287	25.5111	226	21.0037	356	28.8961	542	45.4698	32	2.64026	56	4.6281	38	3.30148	259	21.1774	494	42.8448	746	63.2203
	AGAP028839	14833	1282.02	7204	590.008	12004	1067.02	3786	351.859	5947	482.711	11018	924.329	161	13.2838	313	25.8678	255	22.1546	74330	6077.68	38092	3303.73	35969	3048.22
	AGAP028862	27951	2415.82	19209	1573.22	26755	2378.22	20719	1925.56	22231	1804.46	35292	2960.74	1097	90.5116	1821	150.496	1615	140.313	66460	5434.18	50358	4367.56	45707	3873.47
	AGAP028978	23382	2020.92	27795	2276.41	22309	1983.02	20508	1905.95	32954	2674.84	41809	3507.47	1594	131.518	3373	278.76	4000	347.524	27422	2242.19	41125	3566.78	56758	4810
	AGAP028923	16633	1437.6	10859	889.353	9577	851.289	5277	490.428	8730	708.604	12543	1052.27	650	53.6304	1709	141.24	896	77.8454	34067	2785.53	42060	3647.88	47525	4027.54
	AGAP028876	14233	1230.16	26604	2178.87	18560	1649.78	9402	873.792	25603	2078.17	26080	2187.92	859	70.8746	2741	226.529	4126	358.471	18018	1473.26	29046	2519.17	41282	3498.47
	AGAP028827	84958	7342.96	62292	5101.72	69687	6194.4	49320	4583.64	47766	3877.11	54226	4549.16	6143	506.848	9672	799.339	7617	661.772	122659	10029.4	103485	8975.28	103477	8769.24
	AGAP028911	45028	3891.79	48257	3952.25	47726	4242.31	32417	3012.73	51220	4157.47	67180	5635.91	2157	177.97	4914	406.116	5969	518.593	87934	7190.02	85196	7389.07	95079	8057.54
	AGAP028922	1675	144.771	2848	233.251	1608	142.933	1857	172.584	3110	252.435	6867	576.091	187	15.429	472	39.0083	223	19.3745	3305	270.237	5093	441.717	6542	554.407
	AGAP028801	237	20.484	222	18.1818	207	18.4	196	18.2156	234	18.9935	589	49.4128	8	0.660066	29	2.39669	21	1.8245	365	29.8446	647	56.1145	894	75.7627
	AGAP028964	8601	743.388	8846	724.488	7463	663.378	8009	744.331	13831	1122.65	28022	2350.84	578	47.6898	1183	97.7686	899	78.106	21346	1745.38	33353	2892.71	44849	3800.76
	AGAP028813	823	71.1322	904	74.0377	833	74.0444	660	61.3383	898	72.8896	1762	147.819	52	4.29043	110	9.09091	81	7.03736	1047	85.6092	1973	171.119	2483	210.424
	AGAP028903	26907	2325.58	28552	2338.41	21933	1949.6	18518	1721	32753	2658.52	71817	6024.92	1168	96.3696	3506	289.752	2029	176.281	65411	5348.41	82416	7147.96	101940	8638.98
	AGAP028887	28487	2462.14	29079	2381.57	22024	1957.69	16840	1565.06	26599	2159.01	52549	4408.47	1607	132.591	4010	331.405	2427	210.86	25933	2120.44	45482	3944.67	61440	5206.78
	AGAP028974	20006	1729.13	22815	1868.55	16026	1424.53	12009	1116.08	21422	1738.8	40498	3397.48	1416	116.832	3590	296.694	2010	174.631	18881	1543.83	40534	3515.52	60659	5140.59
	AGAP028864	108900	9412.27	80554	6597.38	87890	7812.44	58966	5480.11	61346	4979.38	72046	6044.13	7533	621.535	12075	997.934	9307	808.601	147355	12048.7	126899	11006	125359	10623.6
	AGAP028953	22806	1971.13	25531	2090.99	17724	1575.47	12113	1125.74	19447	1578.49	38702	3246.81	1491	123.02	3856	318.678	2183	189.661	16793	1373.1	35436	3073.37	51805	4390.25
	AGAP028849	1291	111.582	1325	108.518	1360	120.889	1584	147.212	2885	234.172	6533	548.07	102	8.41584	195	16.1157	136	11.8158	4970	406.378	7011	608.066	12050	1021.19
	AGAP028846	19224	1661.54	9626	788.37	16137	1434.4	5115	475.372	8556	694.481	16611	1393.54	226	18.6469	440	36.3636	394	34.2311	101019	8259.93	52351	4540.42	52360	4437.29
	AGAP028806	168	14.5203	115	9.41851	204	18.1333	301	27.974	659	53.4903	1267	106.292	132	10.8911	118	9.75207	110	9.55691	1105	90.3516	3346	290.199	5648	478.644
	AGAP028928	5678	490.752	4191	343.243	4339	385.689	3103	288.383	4122	334.578	7905	663.171	403	33.2508	700	57.8512	515	44.7437	10389	849.469	11573	1003.73	12644	1071.53
	AGAP028852	13300	1149.52	15994	1309.91	11072	984.178	8306	771.933	15464	1255.19	31945	2679.95	512	42.2442	1728	142.81	1071	93.0495	30756	2514.8	39380	3415.44	50794	4304.58
	AGAP028786	242	20.9162	394	32.2686	272	24.1778	159	14.777	207	16.8019	260	21.8121	22	1.81518	57	4.71074	34	2.95395	286	23.3851	470	40.7632	628	53.2203
	AGAP028907	8754	756.612	8900	728.911	7508	667.378	8129	755.483	14266	1157.95	28413	2383.64	638	52.6403	1256	103.802	982	85.3171	21598	1765.99	34348	2979.01	46321	3925.51
	AGAP028822	5716	494.036	4180	342.342	4389	390.133	3081	286.338	4126	334.903	7896	662.416	404	33.3333	721	59.5868	490	42.5717	10389	849.469	11584	1004.68	12665	1073.31
	AGAP028900	26617	2300.52	28352	2322.03	21638	1923.38	18208	1692.19	32505	2638.39	70800	5939.6	1204	99.3399	3532	291.901	2058	178.801	64654	5286.51	81428	7062.27	100595	8525
	AGAP028912	127503	11020.1	100056	8194.59	103862	9232.18	73789	6857.71	86472	7018.83	127488	10695.3	8552	705.611	14855	1227.69	10800	938.315	191528	15660.5	185436	16082.9	203883	17278.2
	AGAP028921	264	22.8176	278	22.7682	223	19.8222	264	24.5353	469	38.0682	1046	87.7517	32	2.64026	37	3.05785	40	3.47524	1011	82.6656	1454	126.106	2045	173.305
	AGAP028918	27365	2365.17	24447	2002.21	21687	1927.73	20196	1876.95	29868	2424.35	54863	4602.6	1212	100	3295	272.314	1674	145.439	38639	3159.36	57380	4976.58	71749	6080.42
	AGAP028954	12303	1063.35	25083	2054.3	17275	1535.56	7548	701.487	22318	1811.53	18980	1592.28	795	65.5941	2555	211.157	3961	344.136	15809	1292.64	23832	2066.96	32181	2727.2
	AGAP028790	46436	4013.48	29142	2386.73	36297	3226.4	23861	2217.57	21423	1738.88	27281	2288.67	3404	280.858	4498	371.736	3191	277.237	50398	4120.85	44715	3878.14	49598	4203.22
	AGAP028844	4966	429.213	6159	504.423	3594	319.467	2060	191.45	3571	289.854	4551	381.795	362	29.868	1077	89.0083	528	45.8732	3621	296.075	6842	593.408	8436	714.915
	AGAP028796	276	23.8548	283	23.1777	238	21.1556	270	25.0929	468	37.987	1077	90.3523	21	1.73267	48	3.96694	33	2.86707	1011	82.6656	1463	126.886	2040	172.881
	AGAP028929	1449	125.238	1541	126.208	1282	113.956	1131	105.112	1505	122.159	3242	271.98	128	10.5611	251	20.7438	174	15.1173	2477	202.535	3494	303.036	4372	370.508
	AGAP028831	33895	2929.56	36977	3028.42	28277	2513.51	19546	1816.54	30075	2441.15	59214	4967.62	2213	182.591	5892	486.942	3229	280.539	44299	3622.16	74103	6426.97	82097	6957.37
	AGAP028868	27981	2418.41	19175	1570.43	26731	2376.09	20763	1929.65	22288	1809.09	35232	2955.7	1106	91.2541	1842	152.231	1603	139.27	66353	5425.43	50238	4357.16	45705	3873.31
	AGAP028824	825	71.3051	904	74.0377	838	74.4889	641	59.5725	907	73.6201	1802	151.174	59	4.86799	135	11.157	86	7.47176	1106	90.4334	2096	181.787	2618	221.864
	AGAP028818	5663	489.455	4216	345.291	4313	383.378	3098	287.918	4123	334.659	7846	658.221	414	34.1584	687	56.7769	502	43.6142	10423	852.249	11578	1004.16	12674	1074.07
	AGAP028985	102	8.8159	91	7.45291	88	7.82222	147	13.6617	222	18.0195	656	55.0336	9	0.742574	16	1.32231	8	0.695048	365	29.8446	448	38.8552	983	83.3051
	AGAP028899	37327	3226.19	39958	3272.56	40550	3604.44	27764	2580.3	43476	3528.9	54692	4588.26	1551	127.97	3695	305.372	5129	445.613	77338	6323.63	68920	5977.45	74716	6331.86
	AGAP028799	1125	97.2342	2364	193.612	1329	118.133	1311	121.84	1937	157.224	4140	347.315	156	12.8713	402	33.2231	184	15.9861	2592	211.938	3799	329.488	3930	333.051
	AGAP028393	10418	900.432	24936	2042.26	8726	775.644	3255	302.509	9013	731.575	4577	383.977	363	29.9505	2356	194.711	668	58.0365	64888	5305.64	42545	3689.94	13694	1160.51
	AGAP028970	3527	304.84	2393	195.987	3664	325.689	2116	196.654	2781	225.731	7228	606.376	125	10.3135	205	16.9421	175	15.2042	17685	1446.03	10059	872.42	15202	1288.31
	AGAP028930	740	63.9585	1032	84.5209	738	65.6	470	43.6803	828	67.2078	1202	100.839	74	6.10561	154	12.7273	104	9.03562	1239	101.308	2037	176.67	3139	266.017
	AGAP028944	8174	706.482	9794	802.129	6435	572	4927	457.9	8739	709.334	16235	1362	585	48.2673	1524	125.95	816	70.8949	6796	555.683	14172	1229.14	20390	1727.97
	AGAP028940	3635	314.175	4635	379.607	2917	259.289	2440	226.766	4168	338.312	7207	604.614	301	24.835	713	58.9256	370	32.146	5442	444.971	8702	754.727	11339	960.932
	AGAP028914	23822	2058.95	36538	2992.47	26809	2383.02	17908	1664.31	40888	3318.83	56313	4724.24	1540	127.063	4169	344.545	5177	449.783	42541	3478.41	67525	5856.46	91676	7769.15
	AGAP028883	10015	865.601	10103	827.437	8179	727.022	8539	793.587	14271	1158.36	33533	2813.17	654	53.9604	1542	127.438	877	76.1946	21503	1758.22	28204	2446.14	39883	3379.92
	AGAP028800	4922	425.411	4116	337.101	2973	264.267	3786	351.859	6155	499.594	14471	1214.01	262	21.6172	640	52.8926	355	30.8427	6282	513.655	9151	793.669	13108	1110.85
	AGAP028869	2502	216.249	2802	229.484	2251	200.089	2333	216.822	4255	345.373	7061	592.366	256	21.1221	465	38.4298	381	33.1017	6443	526.819	9319	808.239	13174	1116.44
	AGAP028960	27032	2336.39	27195	2227.27	20722	1841.96	16091	1495.45	25329	2055.93	51063	4283.81	1472	121.452	3739	309.008	2266	196.872	24932	2038.59	43282	3753.86	59169	5014.32
	AGAP028842	2611	225.67	2328	190.663	1892	168.178	2927	272.026	5148	417.857	10470	878.356	126	10.396	289	23.8843	210	18.245	3598	294.195	8372	726.106	11166	946.271
	AGAP028837	2640	228.176	2354	192.793	1888	167.822	2925	271.84	5156	418.506	10453	876.93	135	11.1386	290	23.9669	204	17.7237	3582	292.886	8400	728.534	11243	952.797
	AGAP028885	30700	2653.41	21611	1769.94	29250	2600	22862	2124.72	25358	2058.28	40590	3405.2	1287	106.188	2131	176.116	1926	167.333	69794	5706.79	55948	4852.39	53304	4517.29
	AGAP028973	3862	333.794	4602	376.904	2889	256.8	2515	233.736	4524	367.208	8146	683.389	465	38.3663	829	68.5124	546	47.437	3158	258.217	6187	536.6	10984	930.847
	AGAP029012	5673	490.32	6410	524.98	5053	449.156	4740	440.52	8365	678.977	8173	685.654	432	35.6436	993	82.0661	615	53.4318	20879	1707.2	24532	2127.67	16637	1409.92
	AGAP029033	10815	934.745	9193	752.907	9707	862.844	7223	671.283	9107	739.205	20084	1684.9	749	61.7987	1572	129.917	1071	93.0495	11206	916.271	12883	1117.35	17437	1477.71
	AGAP028993	1019	88.0726	844	69.1237	757	67.2889	1123	104.368	2295	186.282	3509	294.379	102	8.41584	164	13.5537	134	11.6421	2370	193.786	3447	298.959	6193	524.831
	AGAP029027	5641	487.554	6388	523.178	5043	448.267	4742	440.706	8366	679.058	8189	686.997	417	34.4059	1008	83.3058	638	55.4301	20878	1707.11	24523	2126.89	16587	1405.68
	AGAP029015	5663	489.455	6376	522.195	5069	450.578	4726	439.219	8390	681.006	8175	685.822	420	34.6535	1001	82.7273	636	55.2563	20840	1704.01	24529	2127.41	16640	1410.17
	AGAP029019	5676	490.579	6395	523.751	5045	448.444	4721	438.755	8418	683.279	8219	689.513	426	35.1485	1022	84.4628	620	53.8662	20853	1705.07	24571	2131.05	16652	1411.19
	AGAP029010	5650	488.332	6404	524.488	5089	452.356	4724	439.033	8388	680.844	8214	689.094	429	35.396	1002	82.8099	618	53.6924	20852	1704.99	24564	2130.44	16691	1414.49
	AGAP029016	5677	490.666	6407	524.734	5050	448.889	4738	440.335	8407	682.386	8214	689.094	421	34.736	992	81.9835	632	54.9088	20852	1704.99	24538	2128.19	16605	1407.2
	AGAP028991	172	14.866	181	14.8239	182	16.1778	229	21.2825	388	31.4935	838	70.302	23	1.89769	26	2.14876	27	2.34579	574	46.9338	905	78.4909	2421	205.169
	AGAP028992	7239	625.67	9228	755.774	5496	488.533	3621	336.524	5891	478.166	8646	725.336	547	45.132	1536	126.942	757	65.7689	7090	579.722	12168	1055.33	13668	1158.31
	AGAP028987	9	0.777874	6	0.4914	15	1.33333	10	0.929368	30	2.43506	57	4.78188	3	0.247525	7	0.578512	3	0.260643	22	1.79886	107	9.28014	289	24.4915
	AGAP029018	5657	488.937	6389	523.26	5039	447.911	4749	441.357	8367	679.14	8223	689.849	422	34.8185	989	81.7355	631	54.8219	20867	1706.21	24481	2123.24	16613	1407.88
	AGAP029000	3798	328.263	4640	380.016	2889	256.8	2527	234.851	4428	359.416	7943	666.359	321	26.4851	733	60.5785	410	35.6212	3053	249.632	5963	517.173	10511	890.763
	AGAP029013	5655	488.764	6434	526.945	5058	449.6	4749	441.357	8397	681.575	8242	691.443	428	35.3135	1000	82.6446	634	55.0825	20839	1703.92	24548	2129.05	16640	1410.17
	AGAP029032	5681	491.011	4189	343.079	4348	386.489	3060	284.387	4152	337.013	7822	656.208	398	32.8383	701	57.9339	501	43.5274	10418	851.84	11604	1006.42	12629	1070.25
	AGAP029025	5672	490.233	6426	526.29	5070	450.667	4752	441.636	8382	680.357	8203	688.171	415	34.2409	997	82.3967	624	54.2137	20884	1707.6	24560	2130.1	16629	1409.24
	AGAP029022	5647	488.073	6421	525.88	5042	448.178	4741	440.613	8414	682.955	8220	689.597	424	34.9835	1009	83.3884	630	54.735	20871	1706.54	24516	2126.28	16618	1408.31
	AGAP029020	5648	488.159	6412	525.143	5089	452.356	4742	440.706	8395	681.412	8227	690.185	425	35.066	1005	83.0579	628	54.5613	20856	1705.31	24522	2126.8	16634	1409.66
	AGAP029009	5585	482.714	6346	519.738	4974	442.133	4680	434.944	8138	660.552	7875	660.654	401	33.0858	980	80.9917	613	53.258	20175	1649.63	22805	1977.88	13925	1180.08
	AGAP029008	806	69.6629	920	75.3481	850	75.5556	654	60.7807	920	74.6753	1822	152.852	58	4.78548	125	10.3306	95	8.25369	1068	87.3262	2110	183.001	2626	222.542
	AGAP029026	5665	489.628	6411	525.061	5060	449.778	4745	440.985	8401	681.899	8209	688.674	420	34.6535	1011	83.5537	623	54.1268	20862	1705.81	24536	2128.01	16611	1407.71
	AGAP029037	9459	817.545	17028	1394.59	11136	989.867	5923	550.465	15380	1248.38	16143	1354.28	703	58.0033	1851	152.975	2283	198.349	12415	1015.13	19479	1689.42	26077	2209.92
	AGAP029011	5650	488.332	6421	525.88	5050	448.889	4738	440.335	8386	680.682	8203	688.171	430	35.4785	1003	82.8926	630	54.735	20851	1704.91	24521	2126.71	16585	1405.51
	AGAP028989	23039	1991.27	24719	2024.49	19073	1695.38	12862	1195.35	18294	1484.9	38124	3198.32	1359	112.129	3760	310.744	1997	173.501	28837	2357.89	42239	3663.4	40840	3461.02
	AGAP029036	43073	3722.82	47128	3859.79	35201	3128.98	23222	2158.18	36608	2971.43	69538	5833.72	2847	234.901	7485	618.595	4112	357.255	49441	4042.6	82518	7156.81	92153	7809.58
	AGAP029017	5675	490.493	6403	524.406	5035	447.556	4743	440.799	8389	680.925	8221	689.681	414	34.1584	1014	83.8017	636	55.2563	20855	1705.23	24576	2131.48	16626	1408.98
	AGAP028990	2472	213.656	2227	182.391	1775	157.778	2658	247.026	4775	387.581	9520	798.658	114	9.40594	272	22.4793	185	16.073	3389	277.105	7900	685.169	10329	875.339
	AGAP029006	2035	175.886	2371	194.185	1805	160.444	1436	133.457	3167	257.062	4653	390.352	169	13.9439	386	31.9008	236	20.5039	2965	242.437	5503	477.277	8011	678.898
	AGAP029023	5658	489.023	6408	524.816	5068	450.489	4760	442.379	8404	682.143	8210	688.758	436	35.9736	994	82.1488	629	54.6481	20845	1704.42	24510	2125.76	16610	1407.63
	AGAP029021	5654	488.678	6441	527.518	5069	450.578	4755	441.914	8389	680.925	8220	689.597	438	36.1386	997	82.3967	637	55.3432	20831	1703.27	24548	2129.05	16623	1408.73
	AGAP029024	5645	487.9	6439	527.355	5046	448.533	4744	440.892	8389	680.925	8214	689.094	432	35.6436	998	82.4793	618	53.6924	20833	1703.43	24563	2130.36	16620	1408.47
	AGAP028994	25441	2198.88	30668	2511.71	20576	1828.98	16375	1521.84	27379	2222.32	54553	4576.59	1958	161.551	4960	409.917	2782	241.703	25613	2094.28	53690	4656.55	74425	6307.2
	AGAP029007	8999	777.787	8276	677.805	6913	614.489	7106	660.409	12286	997.24	28741	2411.16	482	39.769	1292	106.777	674	58.5578	18929	1547.75	24668	2139.46	35094	2974.07
	AGAP028998	49522	4280.21	81714	6692.38	39223	3486.49	52916	4917.84	103161	8373.46	150246	12604.5	2006	165.512	7052	582.81	5429	471.677	42167	3447.83	76835	6663.92	153353	12996
	AGAP028997	35146	3037.68	27784	2275.51	33617	2988.18	24741	2299.35	31962	2594.32	54098	4538.42	1751	144.472	3140	259.504	2773	240.921	75572	6179.23	67390	5844.75	71315	6043.64
	AGAP028996	24502	2117.72	33040	2705.98	25702	2284.62	19960	1855.02	38436	3119.81	46895	3934.14	1672	137.954	3798	313.884	5257	456.733	29407	2404.5	46080	3996.53	66261	5615.34
	AGAP029035	108783	9402.16	80614	6602.29	87911	7814.31	58875	5471.65	61338	4978.73	72053	6044.71	7495	618.399	12118	1001.49	9290	807.124	147205	12036.4	127026	11017	125364	10624.1
	AGAP029034	722	62.4028	652	53.3989	810	72	1094	101.673	2145	174.107	4615	387.164	58	4.78548	107	8.84298	77	6.68983	3014	246.443	4841	419.861	9410	797.458
	AGAP028995	200	17.2861	192	15.7248	195	17.3333	140	13.0112	219	17.776	376	31.5436	1018	83.9934	1015	83.8843	920	79.9305	142	11.6108	191	16.5655	479	40.5932
	AGAP028988	149	12.8781	244	19.9836	140	12.4444	105	9.75836	133	10.7955	184	15.4362	50	4.12541	51	4.21488	33	2.86707	61	4.98774	101	8.75976	201	17.0339
	AGAP029014	5666	489.715	6426	526.29	5084	451.911	4742	440.706	8405	682.224	8192	687.248	441	36.3861	995	82.2314	624	54.2137	20828	1703.03	24510	2125.76	16608	1407.46
	AGAP029004	1100	95.0735	2226	182.31	1227	109.067	1295	120.353	1863	151.218	3950	331.376	156	12.8713	382	31.5702	189	16.4205	2387	195.176	3574	309.974	3738	316.78
	AGAP029038	22565	1950.3	21550	1764.95	26417	2348.18	13285	1234.67	19433	1577.35	28026	2351.17	4297	354.538	4612	381.157	5571	484.014	61906	5061.82	45999	3989.51	43263	3666.36
RPM average median		RPM
	name	FB-Ab1	FB-Ab2	FB-Ab3	Average	Median	MG1	MG2	MG3	Average	Median	OV1	OV2	OV3	Average	Median	R1	R2	R3	Average	Median
	AGAP028952	287.035	303.358	263.733	284.709	287.035	2	411.607	750.923	388.177	411.607	25.9076	46.1983	42.5717	38.2259	42.5717	723.14	1084.82	1404.15	1070.7	1084.82
	AGAP028961	2538.12	1673.55	2514.93	2242.2	2514.93	2057.99	1907.06	3175.84	2380.3	2057.99	101.815	161.24	155.951	139.669	155.951	5584.22	4603.12	4125.68	4771.01	4603.12
	AGAP028866	559.723	584.357	557.067	567.049	559.723	363.476	491.964	826.174	560.538	491.964	43.8119	87.3554	70.6342	67.2672	70.6342	746.77	1153.51	1376.19	1092.16	1153.51
	AGAP028848	711.063	809.5	576.444	699.003	711.063	461.71	712.256	1366.44	846.803	712.256	49.835	126.033	71.1555	82.3412	71.1555	557.073	1230.27	1745	1177.45	1230.27
	AGAP028858	9412.27	6603.52	7812.36	7942.72	7812.36	5485.59	4981.74	6040.18	5502.51	5485.59	618.482	995.702	810.426	808.203	810.426	12042.3	11014.3	10625.4	11227.3	11014.3
	AGAP028854	193.172	192.711	166.311	184.065	192.711	184.665	315.341	519.295	339.767	315.341	19.637	32.0661	29.8871	27.1967	29.8871	454.865	693.148	962.119	703.377	693.148
	AGAP028948	712.965	809.009	577.511	699.828	712.965	463.755	712.256	1374.41	850.141	712.256	50.5776	127.107	71.7637	83.1496	71.7637	559.608	1235.3	1747.97	1180.96	1235.3
	AGAP028816	492.048	338.821	382.667	404.512	382.667	288.569	337.906	661.913	429.462	337.906	32.2607	57.1901	43.0061	44.1523	43.0061	850.123	1005.46	1068.81	974.8	1005.46
	AGAP028835	2928.18	3036.94	2514.4	2826.5	2928.18	1807.53	2441.72	4966.28	3071.84	2441.72	183.581	484.298	279.67	315.849	279.67	3631.4	6419.6	6963.9	5671.63	6419.6
	AGAP028391	320.398	923.178	297.689	513.755	320.398	152.974	309.497	196.812	219.761	196.812	8.08581	69.9174	13.9878	30.6637	13.9878	2652.58	2929.23	487.712	2023.17	2652.58
	AGAP028977	188.505	185.258	172.444	182.069	185.258	187.454	290.99	566.779	348.407	290.99	15.8416	31.2397	23.8923	23.6578	23.8923	479.313	714.831	986.356	726.833	714.831
	AGAP028879	1194.12	2156.1	1606.31	1652.18	1606.31	858.736	2060.55	2159.23	1692.84	2060.55	70.9571	225.041	357.689	217.896	225.041	1436.22	2452.39	3434.83	2441.15	2452.39
	AGAP028867	2417.11	1580.92	2382.22	2126.75	2382.22	1927.14	1809.42	2961.74	2232.77	1927.14	92.1617	152.727	137.272	127.387	137.272	5436.79	4393.41	3899.41	4576.54	4393.41
	AGAP028814	488.764	337.428	384.444	403.546	384.444	284.387	333.766	656.376	424.843	333.766	33.0033	57.5207	43.788	44.7707	43.788	848.733	1001.47	1075.59	975.267	1001.47
	AGAP028975	597.061	544.39	496.889	546.113	544.39	621.19	941.964	1995.22	1186.12	941.964	43.3993	82.314	67.4196	64.3777	67.4196	1433.52	2423.5	3171.27	2342.77	2423.5
	AGAP028950	578.997	593.038	564.8	578.945	578.997	382.807	526.948	893.54	601.098	526.948	45.9571	90.4959	76.0209	70.8246	76.0209	759.362	1198.87	1444.83	1134.36	1198.87
	AGAP028881	2431.72	2364.37	1949.16	2248.42	2364.37	1554.37	2146.92	4387.42	2696.23	2146.92	131.023	332.479	214.335	225.946	214.335	2061.16	3910.58	5172.12	3714.62	3910.58
	AGAP028976	568.28	509.091	473.689	517.02	509.091	599.814	925.325	1929.28	1151.47	925.325	41.5017	76.9421	62.3805	60.2748	62.3805	1210.3	2062.53	2880.25	2051.03	2062.53
	AGAP028941	2429.04	3897.38	2348.71	2891.71	2429.04	2096.1	4470.86	4959.06	3842.01	4470.86	123.102	462.149	561.859	382.37	462.149	2024.78	3670.51	5899.66	3864.98	3670.51
	AGAP028892	1421	1454.3	1235.82	1370.37	1421	1248.61	1846.75	4254.61	2449.99	1846.75	76.8977	216.364	121.46	138.24	121.46	2791.01	4273.03	5856.78	4306.94	4273.03
	AGAP028832	2811.32	2918.18	2423.82	2717.78	2811.32	1738.57	2307.55	4748.41	2931.51	2307.55	176.073	476.86	270.634	307.855	270.634	3514.06	6227.32	6633.05	5458.14	6227.32
	AGAP028882	2486.78	1637.02	2448.62	2190.81	2448.62	1989.5	1882.55	3129.19	2333.75	1989.5	95.297	157.521	143.18	131.999	143.18	5534.01	4553.86	4101.02	4729.63	4553.86
	AGAP028971	2042.87	2000	1606.4	1883.09	2000	1221.75	1721.1	3409.82	2117.56	1721.1	109.818	286.033	175.5	190.45	175.5	1509.57	2954.64	3865.08	2776.43	2954.64
	AGAP028855	1678.31	803.604	1451.29	1311.07	1451.29	510.874	716.721	1464.09	897.229	716.721	19.2244	36.8595	34.318	30.134	34.318	8276.45	4593.15	4568.31	5812.63	4593.15
	AGAP028861	9369.23	6556.02	7763.91	7896.39	7763.91	5433.92	4921.02	5889.35	5414.76	5433.92	617.492	992.231	804.17	804.631	804.17	11984.5	10885	10410	11093.2	10885
	AGAP028812	374.762	381.491	387.556	381.269	381.491	251.115	321.591	548.406	373.704	321.591	30.198	56.5289	49.3484	45.3584	49.3484	445.953	656.982	739.492	614.142	656.982
	AGAP028947	710.285	813.595	579.556	701.145	710.285	464.312	714.773	1371.81	850.299	714.773	51.9802	124.215	71.7637	82.6529	71.7637	560.752	1237.12	1750.93	1182.94	1237.12
	AGAP028905	756.698	734.644	672.444	721.262	734.644	763.476	1170.86	2420.81	1451.71	1170.86	52.9703	104.711	85.7515	81.1442	85.7515	1780.13	2985.43	3976.61	2914.06	2985.43
	AGAP028863	9407.52	6598.44	7812.71	7939.56	7812.71	5482.25	4978.25	6048.49	5503	5482.25	619.884	999.504	805.474	808.287	805.474	12035.3	11001.4	10631.9	11222.9	11001.4
	AGAP028969	400.346	276.331	301.778	326.151	301.778	222.584	284.74	544.631	350.652	284.74	18.8944	37.8512	28.1494	28.2984	28.1494	466.721	696.271	775.424	646.139	696.271
	AGAP028859	7568.37	5621.46	6308.09	6499.3	6308.09	4535.59	4403	5370.89	4769.83	4535.59	499.34	830.413	674.805	668.186	674.805	10848.6	10101	10061.4	10337	10101
	AGAP028826	491.271	339.23	384.622	405.041	384.622	287.082	336.12	654.279	425.827	336.12	32.5083	58.1818	43.093	44.5943	43.093	849.387	1002.17	1069.41	973.654	1002.17
	AGAP028909	10610.5	7728.26	8853.51	9064.1	8853.51	6467.1	6439.2	9163.93	7356.74	6467.1	677.558	1149.75	896.264	907.858	896.264	14587.1	14674.2	15570	14943.8	14674.2
	AGAP028939	626.275	754.709	493.956	624.98	626.275	333.364	478.247	721.896	511.169	478.247	46.2871	129.421	67.4196	81.0428	67.4196	581.93	1051	1159.41	930.778	1051
	AGAP028927	142.61	229.566	142.311	171.496	142.61	172.955	247.971	557.97	326.299	247.971	14.2739	40.4959	18.1581	24.3093	18.1581	269.828	435.039	547.458	417.442	435.039
	AGAP028834	35.4365	26.4537	36	32.6301	35.4365	50.9294	92.289	198.993	114.071	92.289	2.47525	3.63636	3.99652	3.36938	3.63636	146.607	238.942	485.508	290.352	238.942
	AGAP028840	295.246	315.561	281.244	297.351	295.246	234.387	299.188	626.93	386.835	299.188	19.967	43.3884	31.1034	31.4863	31.1034	305.233	559.844	815.847	560.308	559.844
	AGAP028967	222.04	150.45	160.089	177.526	160.089	207.342	228.571	466.359	300.757	228.571	8.82838	20.2479	14.596	14.5574	14.596	391.496	370.252	483.559	415.102	391.496
	AGAP028898	3259.9	3305.32	3640.8	3402.01	3305.32	2608.64	3563.56	4645.13	3605.78	3563.56	133.828	304.876	445.265	294.656	304.876	6377.84	6062.19	6442.2	6294.08	6377.84
	AGAP028860	1402.42	1293.86	1056.53	1250.94	1293.86	1017.01	1440.5	3065.1	1840.87	1440.5	72.0297	187.107	106.864	122	106.864	1252.33	2420.56	3440.34	2371.07	2420.56
	AGAP028984	2312.45	1871.74	1050.67	1744.95	1871.74	1369.7	2994.64	4883.81	3082.72	2994.64	34.2409	150.413	107.037	97.2305	107.037	1487.41	3214.31	9095.59	4599.1	3214.31
	AGAP028935	226.534	191.974	170.044	196.184	191.974	269.796	418.831	872.651	520.426	418.831	10.066	23.5537	17.8106	17.1434	17.8106	290.352	725.585	948.814	654.917	725.585
	AGAP028934	2664.82	2546.68	2265.24	2492.25	2546.68	1664.59	2238.64	4531.38	2811.53	2238.64	170.875	420	260.382	283.752	260.382	2820.03	5041.72	6408.64	4756.8	5041.72
	AGAP028830	2927.31	3034.07	2513.24	2824.88	2927.31	1806.32	2440.75	4970.3	3072.46	2440.75	182.838	490.413	281.929	318.393	281.929	3624.12	6426.19	6949.75	5666.69	6426.19
	AGAP028902	659.291	603.849	558.4	607.18	603.849	661.989	996.916	2140.52	1266.47	996.916	42.3267	82.4793	64.6394	63.1485	64.6394	1584.22	2612.49	3425.68	2540.8	2612.49
	AGAP028880	1232.67	2176.9	1637.96	1682.51	1637.96	874.721	2082.71	2190.02	1715.82	2082.71	72.1947	226.529	358.732	219.152	226.529	1477.92	2525.15	3499.92	2501	2525.15
	AGAP028851	1282.28	1374.12	1090.13	1248.84	1282.28	823.327	1330.19	2814.6	1656.04	1330.19	44.5545	147.273	96.1772	96.0015	96.1772	3013.16	3752.47	4612.2	3792.61	3752.47
	AGAP028847	1085.39	2003.44	1500.71	1529.85	1500.71	772.677	1935.06	1928.1	1545.28	1928.1	61.0561	196.612	339.27	198.979	196.612	1227.56	2061.67	2898.22	2062.48	2061.67
	AGAP028857	1288.07	1378.71	1086.76	1251.18	1288.07	822.862	1336.2	2811.41	1656.82	1336.2	45.297	145.95	95.3084	95.5186	95.3084	3012.67	3745.36	4616.78	3791.6	3745.36
	AGAP028966	222.558	181.9	162.222	188.894	181.9	251.115	405.763	828.523	495.134	405.763	9.57096	22.3967	16.8549	16.2742	16.8549	276.942	697.138	901.61	625.23	697.138
	AGAP028946	1133.19	1288.53	972.889	1131.54	1133.19	767.193	1243.91	2644.63	1551.91	1243.91	41.4191	141.074	91.1381	91.2106	91.1381	2387.98	3326.19	4236.95	3317.04	3326.19
	AGAP028808	40.7087	50.2048	42.8444	44.586	42.8444	33.829	50.8929	75.8389	53.5203	50.8929	3.54785	7.27273	5.64726	5.48928	5.64726	71.7907	120.902	223.559	138.751	120.902
	AGAP028901	762.489	737.51	674.133	724.711	737.51	756.041	1160.47	2420.72	1445.74	1160.47	54.0429	102.975	85.6646	80.8943	85.6646	1795.58	3010.15	4006.19	2937.31	3010.15
	AGAP028942	186.949	188.943	164.089	179.994	186.949	175.558	310.227	515.856	333.88	310.227	14.6865	28.7603	22.1546	21.8671	22.1546	451.676	683.088	941.017	691.927	683.088
	AGAP028811	490.666	342.424	384.889	405.993	384.889	286.152	336.282	662.5	428.312	336.282	34.0759	56.6942	41.5291	44.0997	41.5291	849.632	1002.08	1070.59	974.102	1002.08
	AGAP028817	490.925	339.803	387.467	406.065	387.467	287.175	335.958	656.963	426.699	335.958	31.4356	58.1818	44.3962	44.6712	44.3962	849.632	1000.17	1068.14	972.647	1000.17
	AGAP028931	2550.39	2533.01	2122.49	2401.96	2533.01	1549.81	2098.86	4320.97	2656.55	2098.86	125.908	383.884	212.858	240.883	212.858	3137.37	5510.49	6031.53	4893.13	5510.49
	AGAP028955	2332.07	2205.49	1830.58	2122.71	2205.49	1484.85	2051.54	4258.56	2598.32	2051.54	120.545	311.322	195.743	209.203	195.743	2008.83	3686.3	4978.31	3557.81	3686.3
	AGAP028906	759.551	730.139	662.578	717.423	730.139	750.186	1152.03	2383.05	1428.42	1152.03	54.9505	101.57	81.5812	79.3673	81.5812	1762.31	2985.34	3931.53	2893.06	2985.34
	AGAP028798	1436.47	890.991	849.6	1059.02	890.991	492.379	701.38	1043.37	745.711	701.38	52.8053	139.504	75.7602	89.3565	75.7602	2778.33	3632.78	4002.71	3471.28	3632.78
	AGAP028919	2467.5	2036.61	1961.69	2155.27	2036.61	1922.77	2522.56	4793.88	3079.74	2522.56	100.66	277.438	152.215	176.771	152.215	3225.59	5059.24	6332.54	4872.46	5059.24
	AGAP028884	305.272	325.88	286.133	305.762	305.272	285.13	453.977	852.433	530.513	453.977	27.3927	50.1653	43.9618	40.5066	43.9618	820.605	1220.9	1568.73	1203.41	1220.9
	AGAP028829	71.6508	75.1843	74.6667	73.8339	74.6667	57.4349	72.5649	150.168	93.3892	72.5649	4.20792	9.83471	7.47176	7.17147	7.47176	90.5969	181.18	226.441	166.072	181.18
	AGAP028916	398.444	197.625	213.422	269.83	213.422	347.212	456.494	963.423	589.043	456.494	11.3036	28.0992	20.5039	19.9689	20.5039	538.021	906.331	2219.92	1221.42	906.331
	AGAP028871	1024.98	1966.99	1434.76	1475.58	1434.76	767.193	1956.41	2008.72	1577.44	1956.41	56.3531	194.463	325.717	192.178	194.463	1274.98	2254.64	3266.36	2265.33	2254.64
	AGAP028833	560.156	524.488	423.378	502.674	524.488	493.773	688.393	1683.47	955.213	688.393	31.7657	82.3967	46.742	53.6348	46.742	708.749	1146.66	1678.05	1177.82	1146.66
	AGAP028895	2628.87	1750.86	2580.09	2319.94	2580.09	2107.71	2030.52	3348.99	2495.74	2107.71	106.188	174.132	159.948	146.756	159.948	5666.39	4794.62	4446.86	4969.29	4794.62
	AGAP028823	489.628	343.898	384.711	406.079	384.711	285.967	335.146	662.081	427.731	335.146	33.0033	58.4298	43.6142	45.0158	43.6142	847.588	1006.76	1067.29	973.88	1006.76
	AGAP028924	26.102	21.2121	28.3556	25.2232	26.102	45.8178	40.3409	136.409	74.1894	45.8178	3.13531	2.56198	3.12772	2.94167	3.12772	83.1562	104.25	246.017	144.474	104.25
	AGAP028865	2149.7	2134.48	1715.02	1999.73	2134.48	1317.29	1799.35	3625.5	2247.38	1799.35	114.356	301.074	184.188	199.873	184.188	1632.71	3148.48	4095.59	2958.93	3148.48
	AGAP028807	13.8289	10.0737	18.3111	14.0712	13.8289	29.1822	51.6234	102.936	61.2473	51.6234	9.9835	10	9.64379	9.87576	9.9835	88.8798	286.904	470.593	282.126	286.904
	AGAP028894	2478.39	1756.1	2572.09	2268.86	2478.39	2004.83	1971.19	3210.65	2395.56	2004.83	105.198	180.083	162.641	149.307	162.641	5619.05	4783.09	4402.8	4934.98	4783.09
	AGAP028815	493.258	344.799	385.689	407.916	385.689	285.316	336.445	657.718	426.493	336.445	35.4785	58.0992	46.2207	46.5995	46.2207	850.041	1000.52	1071.02	973.859	1000.52
	AGAP028850	2427.74	3898.61	2348.53	2891.63	2427.74	2103.07	4475.24	4958.05	3845.45	4475.24	123.185	456.694	568.897	382.925	456.694	2019.38	3679.88	5893.64	3864.3	3679.88
	AGAP028878	281.59	303.767	267.378	284.245	281.59	262.268	415.828	761.074	479.723	415.828	28.3828	48.9256	42.5717	39.96	42.5717	728.945	1098.7	1406.86	1078.17	1098.7
	AGAP028787	2221.26	1680.43	1687.91	1863.2	1687.91	1639.03	2205.44	4185.91	2676.79	2205.44	82.7558	227.934	126.846	145.845	126.846	2967.21	4454.38	5678.64	4366.75	4454.38
	AGAP028965	762.662	729.32	670.578	720.853	729.32	753.903	1166.4	2415.86	1445.39	1166.4	53.8779	103.884	81.4944	79.7522	81.4944	1757.89	2966.26	3975.59	2899.92	2966.26
	AGAP028896	2645.81	1768.96	2593.87	2336.21	2593.87	2135.41	2055.68	3416.11	2535.73	2135.41	107.673	176.033	165.769	149.825	165.769	5694.69	4849	4507.71	5017.13	4849
	AGAP028920	23.3362	23.6691	20.1778	22.3944	23.3362	27.4164	38.7175	90.5201	52.218	38.7175	2.39274	3.05785	2.51955	2.65671	2.51955	82.2567	125.065	172.034	126.452	125.065
	AGAP028838	222.99	193.53	167.289	194.603	193.53	271.933	420.779	875.168	522.627	420.779	11.3036	25.124	18.9401	18.4559	18.9401	291.496	725.325	945.424	654.082	725.325
	AGAP028915	2012.53	2966.67	2358.67	2445.96	2358.67	1622.68	3262.5	4600.17	3161.78	3262.5	126.238	334.215	445.352	301.935	334.215	3422.57	5747.88	7512.2	5560.88	5747.88
	AGAP028803	32.8436	47.1744	38.4	39.4727	38.4	25.9294	50.4058	69.547	48.6274	50.4058	2.14521	6.94215	4.51781	4.53506	4.51781	61.7334	109.02	173.729	114.827	109.02
	AGAP028936	177.528	143.98	127.022	149.51	143.98	217.937	336.201	715.436	423.191	336.201	7.09571	17.6033	12.424	12.3743	12.424	251.349	624.024	804.322	559.898	624.024
	AGAP028910	9928.35	7523.91	8433.24	8628.5	8433.24	6492.94	6547.08	10093.4	7711.13	6547.08	657.591	1132.23	871.329	887.05	871.329	14559.5	14991.5	16480.5	15343.8	14991.5
	AGAP028792	306.914	132.514	150.4	196.61	150.4	251.766	355.438	770.134	459.113	355.438	9.90099	19.9174	16.3336	15.384	16.3336	382.175	783.781	2120.68	1095.54	783.781
	AGAP028956	307.952	329.975	292.978	310.302	307.952	291.078	458.279	859.815	536.391	458.279	29.2904	51.405	45.96	42.2185	45.96	823.794	1240.24	1576.27	1213.44	1240.24
	AGAP028938	623.855	757.248	491.111	624.071	623.855	335.223	475.325	722.987	511.178	475.325	46.9472	126.198	68.7228	80.6228	68.7228	581.194	1052.82	1158.56	930.857	1052.82
	AGAP028828	69.8358	75.7576	73.6889	73.0941	73.6889	59.6654	74.026	149.832	94.5079	74.026	4.70297	8.67769	7.81929	7.06665	7.81929	92.0687	180.659	221.949	164.892	180.659
	AGAP028951	2306.22	1499.34	2085.51	1963.69	2085.51	955.948	1417.21	2615.69	1662.95	1417.21	43.5644	121.901	78.7142	81.3931	78.7142	9911.45	7246.66	6923.64	8027.25	7246.66
	AGAP028809	65.1685	84.7666	63.3778	71.1043	65.1685	47.026	65.6656	99.4128	70.7015	65.6656	7.26073	11.3223	8.51434	9.03246	8.51434	98.7735	175.716	267.881	180.79	175.716
	AGAP028949	1004.24	1959.05	1487.56	1483.61	1487.56	648.048	1715.91	1455.12	1273.02	1455.12	61.5512	198.843	339.183	199.859	198.843	1239.66	1932.09	2534.07	1901.94	1932.09
	AGAP028932	2171.05	2132.43	1893.87	2065.78	2132.43	1426.58	1975	4071.39	2490.99	1975	121.535	329.587	190.877	214	190.877	3119.62	5073.72	5408.31	4533.88	5073.72
	AGAP028805	486.949	523.505	451.111	487.188	486.949	440.985	683.442	689.849	604.759	683.442	35.066	82.3967	54.5613	57.3413	54.5613	1704.09	2128.79	1410.34	1747.74	1704.09
	AGAP028904	726.102	703.767	644.444	691.438	703.767	740.242	1127.11	2334.23	1400.53	1127.11	52.8053	98.2645	76.7159	75.9285	76.7159	1702.29	2832.61	3795.34	2776.75	2832.61
	AGAP028917	480.035	251.843	278.133	336.67	278.133	395.632	503.247	1047.48	648.787	503.247	14.934	32.8099	25.9774	24.5738	25.9774	721.913	1065.22	2344.83	1377.32	1065.22
	AGAP028933	222.385	190.663	170.4	194.483	190.663	267.286	412.175	865.436	514.966	412.175	9.9835	24.0496	17.3762	17.1364	17.3762	287.98	719.948	937.542	648.49	719.948
	AGAP028877	1217.55	2162.24	1624.44	1668.08	1624.44	866.357	2073.7	2168.71	1702.92	2073.7	73.2673	224.628	356.907	218.267	224.628	1452.58	2476.58	3437.63	2455.6	2476.58
	AGAP028853	712.36	808.272	582.4	701.01	712.36	461.71	715.666	1368.46	848.611	715.666	50.165	126.364	72.285	82.9379	72.285	561.897	1232.78	1742.46	1179.05	1232.78
	AGAP028856	1674.94	801.229	1452.71	1309.62	1452.71	507.156	720.942	1467.7	898.6	720.942	21.4521	38.9256	35.2737	31.8838	35.2737	8285.85	4594.97	4577.63	5819.48	4594.97
	AGAP028908	763.959	737.674	677.422	726.352	737.674	764.87	1161.93	2413.76	1446.85	1161.93	53.8779	103.388	86.0122	81.0928	86.0122	1772.69	2988.2	3980.76	2913.89	2988.2
	AGAP028890	429.213	477.559	424	443.591	429.213	389.126	611.445	1156.29	718.954	611.445	37.2112	70.1653	58.2971	55.2245	58.2971	1175.72	1795.92	2390.59	1787.41	1795.92
	AGAP028968	422.299	294.595	323.733	346.876	323.733	254.647	307.305	615.856	392.603	307.305	27.4752	52.562	36.0556	38.6976	36.0556	783.483	945.273	1035.59	921.45	945.273
	AGAP028963	4814.09	3676.41	4193.87	4228.12	4193.87	3393.59	3373.05	6420.64	4395.76	3393.59	344.307	543.058	380.278	422.548	380.278	5845.05	6965.48	8229.58	7013.37	6965.48
	AGAP028793	24.7191	22.8501	20.1778	22.5823	22.8501	27.2305	39.1234	89.094	51.8159	39.1234	1.81518	3.96694	2.86707	2.88307	2.86707	82.7473	125.672	171.61	126.677	125.672
	AGAP028897	1410.8	1436.45	1217.42	1354.89	1410.8	1244.8	1824.76	4209.06	2426.2	1824.76	75.5776	209.256	123.371	136.068	123.371	2703.43	4124.2	5561.44	4129.69	4124.2
	AGAP028841	7512.53	5191.07	6306.31	6336.64	6306.31	4635.32	4006.9	4717.11	4453.11	4635.32	512.211	810.579	663.597	662.129	663.597	10224.1	9175.63	8945.93	9448.56	9175.63
	AGAP028937	9186.6	6370.52	7596.89	7718	7596.89	5310.59	4722.73	5520.22	5184.51	5310.59	609.488	977.603	789.748	792.28	789.748	11769.7	10526.8	10009.9	10768.8	10526.8
	AGAP028795	37.0787	26.4537	39.7333	34.4219	37.0787	71.1896	60.1461	246.98	126.105	71.1896	4.0429	4.13223	3.82276	3.9993	4.0429	96.2388	142.064	354.661	197.655	142.064
	AGAP028959	405.532	451.515	403.022	420.023	405.532	365.242	591.396	1113.76	690.132	591.396	31.7657	67.3554	55.6907	51.6039	55.6907	1129.44	1700.09	2287.8	1705.77	1700.09
	AGAP028972	3614.43	2351.92	2860.89	2942.42	2860.89	2101.02	3085.15	5465.77	3550.65	3085.15	88.5314	251.157	151.694	163.794	151.694	10480.8	9181.96	10204.4	9955.72	10204.4
	AGAP028821	491.271	342.26	385.067	406.199	385.067	288.848	337.094	654.614	426.852	337.094	32.3432	58.2645	44.4831	45.0303	44.4831	849.06	1000.52	1069.41	972.996	1000.52
	AGAP028886	1844.25	1822.19	1536.44	1734.3	1822.19	1281.32	1713.23	3565.86	2186.8	1713.23	106.353	257.273	173.588	179.071	173.588	1671.46	2999.39	4115.85	2928.9	2999.39
	AGAP028958	2660.33	1776.25	2600.53	2345.7	2600.53	2135.32	2072.97	3438.59	2548.96	2135.32	104.455	175.207	166.985	148.882	166.985	5704.33	4871.21	4533.81	5036.45	4871.21
	AGAP028962	2651.34	1763.72	2594.22	2336.43	2594.22	2125.19	2052.76	3419.21	2532.39	2125.19	105.611	176.446	162.033	148.03	162.033	5692.31	4840.42	4489.15	5007.29	4840.42
	AGAP028794	442.956	403.194	328.711	391.62	403.194	398.141	584.01	1197.06	726.405	584.01	23.2673	57.438	36.3162	39.0072	36.3162	359.526	710.494	1072.88	714.3	710.494
	AGAP028825	1281.5	589.353	1065.96	978.937	1065.96	347.491	482.63	911.074	580.398	482.63	13.2013	24.6281	22.9366	20.2553	22.9366	6056.91	3299.91	3032.63	4129.82	3299.91
	AGAP028874	1232.76	2176.41	1641.87	1683.68	1641.87	866.729	2083.04	2183.22	1711	2083.04	72.6898	225.372	358.297	218.786	225.372	1480.21	2515.7	3504.92	2500.28	2515.7
	AGAP028845	259.637	301.147	242.933	267.906	259.637	182.714	245.373	391.862	273.317	245.373	18.7294	42.4793	29.1051	30.1046	29.1051	152.249	343.712	480.847	325.603	343.712
	AGAP028872	1029.13	1976.82	1435.73	1480.56	1435.73	775.558	1962.34	2016.78	1584.89	1962.34	54.2904	195.62	326.238	192.049	195.62	1281.6	2266.96	3284.66	2277.74	2266.96
	AGAP028873	1213.57	2169.7	1621.51	1668.26	1621.51	851.022	2059.25	2130.2	1680.16	2059.25	68.8944	220.826	358.297	216.006	220.826	1442.52	2450.48	3401.69	2431.56	2450.48
	AGAP028925	945.462	999.509	742.4	895.79	945.462	506.97	668.182	1439.6	871.583	668.182	54.538	148.595	91.9201	98.351	91.9201	569.665	1366.18	2099.75	1345.2	1366.18
	AGAP028797	1436.73	890.909	853.6	1060.41	890.909	491.822	706.981	1052.35	750.384	706.981	54.703	141.074	77.2372	91.0048	77.2372	2782.67	3642.24	4030	3484.97	3642.24
	AGAP028888	2461.8	2381.98	1961.6	2268.46	2381.98	1571.28	2151.95	4411.58	2711.6	2151.95	128.383	332.562	209.123	223.356	209.123	2115.13	3958.46	5203.05	3758.88	3958.46
	AGAP028979	1842.35	2046.03	1747.11	1878.5	1842.35	1764.68	2457.39	3149.66	2457.24	2457.39	86.3861	231.157	265.074	194.206	231.157	1999.92	3239.46	4513.14	3250.84	3239.46
	AGAP028810	490.061	522.441	450.044	487.515	490.061	440.985	681.818	690.017	604.273	681.818	35.3135	81.9008	53.4318	56.8821	53.4318	1706.7	2128.19	1409.83	1748.24	1706.7
	AGAP028945	1051.94	1172.24	879.467	1034.55	1051.94	697.026	1153.57	2431.54	1427.38	1153.57	36.3036	125.207	84.3614	81.9572	84.3614	1869.66	2781.7	3743.98	2798.45	2781.7
	AGAP028943	706.742	808.845	576.711	697.433	706.742	462.546	715.503	1374.58	850.877	715.503	49.9175	126.198	72.6325	82.9161	72.6325	560.752	1231.74	1746.1	1179.53	1231.74
	AGAP028804	491.011	523.915	453.156	489.361	491.011	440.149	681.575	689.178	603.634	681.575	33.9109	82.6446	54.6481	57.0679	54.6481	1704.17	2129.05	1410.76	1748	1704.17
	AGAP028913	14094.1	21061.1	12517	15890.7	14094.1	14547.3	27586.6	38426.3	26853.4	27586.6	562.789	2270.25	2407.38	1746.81	2270.25	11836.1	22780.1	37707.4	24107.9	22780.1
	AGAP028980	1383.49	1229.57	1145.16	1252.74	1229.57	1317.1	1700.41	2618.88	1878.79	1700.41	73.2673	157.107	136.751	122.375	136.751	1570.73	2526.37	3653.9	2583.66	2526.37
	AGAP028820	490.493	343.161	388	407.218	388	289.405	338.231	658.221	428.619	338.231	33.4983	56.281	42.0504	43.9432	42.0504	849.141	1001.56	1070.85	973.85	1001.56
	AGAP028870	4106.66	2781.16	3403.82	3430.55	3403.82	2389.41	3095.45	5940.35	3808.4	3095.45	119.637	312.479	183.579	205.232	183.579	10903.6	8949.35	10314.9	10056	10314.9
	AGAP028875	944.425	1214.74	1033.07	1064.08	1033.07	694.981	1216.72	1776.34	1229.35	1216.72	60.9736	148.43	196.351	135.251	148.43	1147.42	1954.9	2745	1949.11	1954.9
	AGAP028891	423.768	471.581	425.333	440.227	425.333	381.97	616.721	1156.96	718.551	616.721	34.2409	72.4793	60.8167	55.8456	60.8167	1179.39	1793.58	2394.83	1789.27	1793.58
	AGAP028926	350.994	336.364	353.244	346.867	350.994	231.134	300.893	491.862	341.296	300.893	26.5677	49.9174	45.96	40.815	45.96	388.144	581.613	706.186	558.648	581.613
	AGAP028957	312.273	328.747	294.844	311.955	312.273	288.755	458.929	858.389	535.357	458.929	28.7954	49.1736	45.0043	40.9911	45.0043	824.121	1230.96	1575.17	1210.08	1230.96
	AGAP028788	2480.73	2038.98	1964.36	2161.36	2038.98	1938.57	2535.31	4829.87	3101.25	2535.31	100.165	274.132	149.696	174.664	149.696	3256.99	5127.49	6410.93	4931.81	5127.49
	AGAP028836	223.768	193.12	169.867	195.585	193.12	267.844	420.617	875.923	521.461	420.617	10.066	23.0579	17.9844	17.0361	17.9844	291.905	724.892	950.254	655.684	724.892
	AGAP028893	2473.38	1753.81	2569.96	2265.71	2473.38	2002.79	1973.86	3201.17	2392.61	2002.79	104.62	174.38	162.641	147.214	162.641	5606.38	4777.02	4390.59	4924.66	4777.02
	AGAP028789	2377.79	1922.52	1859.11	2053.14	1922.52	1831.32	2400.65	4479.03	2903.67	2400.65	94.8845	263.967	141.964	166.938	141.964	3045.87	4764.09	5857.2	4555.72	4764.09
	AGAP028819	490.838	340.377	386.222	405.812	386.222	284.572	333.766	656.795	425.045	333.766	35.1485	59.4215	44.5699	46.38	44.5699	851.267	1001.21	1073.9	975.46	1001.21
	AGAP028791	1.64218	1.0647	1.15556	1.28748	1.15556	1.48699	2.67857	4.86577	3.01044	2.67857	0.330033	0.247934	0.086881	0.221616	0.247934	3.02535	5.46401	11.7797	6.75634	5.46401
	AGAP028843	224.806	193.612	171.022	196.48	193.612	272.862	417.045	875.503	521.804	417.045	11.4686	22.8099	17.2893	17.1893	17.2893	295.176	726.019	947.203	656.133	726.019
	AGAP028889	2475.02	1609.83	2442.93	2175.93	2442.93	2016.08	1875.32	3118.54	2336.65	2016.08	95.132	151.24	145.526	130.632	145.526	5440.8	4431.31	4006.95	4626.35	4431.31
	AGAP028802	19.0147	29.4021	25.5111	24.6426	25.5111	21.0037	28.8961	45.4698	31.7899	28.8961	2.64026	4.6281	3.30148	3.52328	3.30148	21.1774	42.8448	63.2203	42.4142	42.8448
	AGAP028839	1282.02	590.008	1067.02	979.684	1067.02	351.859	482.711	924.329	586.3	482.711	13.2838	25.8678	22.1546	20.4354	22.1546	6077.68	3303.73	3048.22	4143.21	3303.73
	AGAP028862	2415.82	1573.22	2378.22	2122.42	2378.22	1925.56	1804.46	2960.74	2230.25	1925.56	90.5116	150.496	140.313	127.107	140.313	5434.18	4367.56	3873.47	4558.41	4367.56
	AGAP028978	2020.92	2276.41	1983.02	2093.45	2020.92	1905.95	2674.84	3507.47	2696.08	2674.84	131.518	278.76	347.524	252.601	278.76	2242.19	3566.78	4810	3539.66	3566.78
	AGAP028923	1437.6	889.353	851.289	1059.41	889.353	490.428	708.604	1052.27	750.432	708.604	53.6304	141.24	77.8454	90.9051	77.8454	2785.53	3647.88	4027.54	3486.98	3647.88
	AGAP028876	1230.16	2178.87	1649.78	1686.27	1649.78	873.792	2078.17	2187.92	1713.29	2078.17	70.8746	226.529	358.471	218.625	226.529	1473.26	2519.17	3498.47	2496.97	2519.17
	AGAP028827	7342.96	5101.72	6194.4	6213.03	6194.4	4583.64	3877.11	4549.16	4336.64	4549.16	506.848	799.339	661.772	655.986	661.772	10029.4	8975.28	8769.24	9257.96	8975.28
	AGAP028911	3891.79	3952.25	4242.31	4028.78	3952.25	3012.73	4157.47	5635.91	4268.7	4157.47	177.97	406.116	518.593	367.56	406.116	7190.02	7389.07	8057.54	7545.55	7389.07
	AGAP028922	144.771	233.251	142.933	173.652	144.771	172.584	252.435	576.091	333.703	252.435	15.429	39.0083	19.3745	24.6039	19.3745	270.237	441.717	554.407	422.12	441.717
	AGAP028801	20.484	18.1818	18.4	19.0219	18.4	18.2156	18.9935	49.4128	28.874	18.9935	0.660066	2.39669	1.8245	1.62709	1.8245	29.8446	56.1145	75.7627	53.9073	56.1145
	AGAP028964	743.388	724.488	663.378	710.418	724.488	744.331	1122.65	2350.84	1405.94	1122.65	47.6898	97.7686	78.106	74.5215	78.106	1745.38	2892.71	3800.76	2812.95	2892.71
	AGAP028813	71.1322	74.0377	74.0444	73.0715	74.0377	61.3383	72.8896	147.819	94.0156	72.8896	4.29043	9.09091	7.03736	6.80623	7.03736	85.6092	171.119	210.424	155.717	171.119
	AGAP028903	2325.58	2338.41	1949.6	2204.53	2325.58	1721	2658.52	6024.92	3468.15	2658.52	96.3696	289.752	176.281	187.468	176.281	5348.41	7147.96	8638.98	7045.12	7147.96
	AGAP028887	2462.14	2381.57	1957.69	2267.13	2381.57	1565.06	2159.01	4408.47	2710.85	2159.01	132.591	331.405	210.86	224.952	210.86	2120.44	3944.67	5206.78	3757.3	3944.67
	AGAP028974	1729.13	1868.55	1424.53	1674.07	1729.13	1116.08	1738.8	3397.48	2084.12	1738.8	116.832	296.694	174.631	196.052	174.631	1543.83	3515.52	5140.59	3399.98	3515.52
	AGAP028864	9412.27	6597.38	7812.44	7940.7	7812.44	5480.11	4979.38	6044.13	5501.21	5480.11	621.535	997.934	808.601	809.357	808.601	12048.7	11006	10623.6	11226.1	11006
	AGAP028953	1971.13	2090.99	1575.47	1879.2	1971.13	1125.74	1578.49	3246.81	1983.68	1578.49	123.02	318.678	189.661	210.453	189.661	1373.1	3073.37	4390.25	2945.58	3073.37
	AGAP028849	111.582	108.518	120.889	113.663	111.582	147.212	234.172	548.07	309.818	234.172	8.41584	16.1157	11.8158	12.1158	11.8158	406.378	608.066	1021.19	678.543	608.066
	AGAP028846	1661.54	788.37	1434.4	1294.77	1434.4	475.372	694.481	1393.54	854.464	694.481	18.6469	36.3636	34.2311	29.7472	34.2311	8259.93	4540.42	4437.29	5745.88	4540.42
	AGAP028806	14.5203	9.41851	18.1333	14.0241	14.5203	27.974	53.4903	106.292	62.5854	53.4903	10.8911	9.75207	9.55691	10.0667	9.75207	90.3516	290.199	478.644	286.398	290.199
	AGAP028928	490.752	343.243	385.689	406.561	385.689	288.383	334.578	663.171	428.711	334.578	33.2508	57.8512	44.7437	45.2819	44.7437	849.469	1003.73	1071.53	974.908	1003.73
	AGAP028852	1149.52	1309.91	984.178	1147.87	1149.52	771.933	1255.19	2679.95	1569.03	1255.19	42.2442	142.81	93.0495	92.7012	93.0495	2514.8	3415.44	4304.58	3411.6	3415.44
	AGAP028786	20.9162	32.2686	24.1778	25.7875	24.1778	14.777	16.8019	21.8121	17.797	16.8019	1.81518	4.71074	2.95395	3.15996	2.95395	23.3851	40.7632	53.2203	39.1229	40.7632
	AGAP028907	756.612	728.911	667.378	717.633	728.911	755.483	1157.95	2383.64	1432.36	1157.95	52.6403	103.802	85.3171	80.5863	85.3171	1765.99	2979.01	3925.51	2890.17	2979.01
	AGAP028822	494.036	342.342	390.133	408.837	390.133	286.338	334.903	662.416	427.886	334.903	33.3333	59.5868	42.5717	45.1639	42.5717	849.469	1004.68	1073.31	975.819	1004.68
	AGAP028900	2300.52	2322.03	1923.38	2181.98	2300.52	1692.19	2638.39	5939.6	3423.39	2638.39	99.3399	291.901	178.801	190.014	178.801	5286.51	7062.27	8525	6957.93	7062.27
	AGAP028912	11020.1	8194.59	9232.18	9482.3	9232.18	6857.71	7018.83	10695.3	8190.62	7018.83	705.611	1227.69	938.315	957.204	938.315	15660.5	16082.9	17278.2	16340.5	16082.9
	AGAP028921	22.8176	22.7682	19.8222	21.8027	22.7682	24.5353	38.0682	87.7517	50.1184	38.0682	2.64026	3.05785	3.47524	3.05778	3.05785	82.6656	126.106	173.305	127.359	126.106
	AGAP028918	2365.17	2002.21	1927.73	2098.37	2002.21	1876.95	2424.35	4602.6	2967.97	2424.35	100	272.314	145.439	172.584	145.439	3159.36	4976.58	6080.42	4738.79	4976.58
	AGAP028954	1063.35	2054.3	1535.56	1551.07	1535.56	701.487	1811.53	1592.28	1368.43	1592.28	65.5941	211.157	344.136	206.962	211.157	1292.64	2066.96	2727.2	2028.93	2066.96
	AGAP028790	4013.48	2386.73	3226.4	3208.87	3226.4	2217.57	1738.88	2288.67	2081.71	2217.57	280.858	371.736	277.237	309.944	280.858	4120.85	3878.14	4203.22	4067.4	4120.85
	AGAP028844	429.213	504.423	319.467	417.701	429.213	191.45	289.854	381.795	287.7	289.854	29.868	89.0083	45.8732	54.9165	45.8732	296.075	593.408	714.915	534.8	593.408
	AGAP028796	23.8548	23.1777	21.1556	22.7294	23.1777	25.0929	37.987	90.3523	51.1441	37.987	1.73267	3.96694	2.86707	2.85556	2.86707	82.6656	126.886	172.881	127.478	126.886
	AGAP028929	125.238	126.208	113.956	121.8	125.238	105.112	122.159	271.98	166.417	122.159	10.5611	20.7438	15.1173	15.474	15.1173	202.535	303.036	370.508	292.026	303.036
	AGAP028831	2929.56	3028.42	2513.51	2823.83	2929.56	1816.54	2441.15	4967.62	3075.1	2441.15	182.591	486.942	280.539	316.691	280.539	3622.16	6426.97	6957.37	5668.83	6426.97
	AGAP028868	2418.41	1570.43	2376.09	2121.64	2376.09	1929.65	1809.09	2955.7	2231.48	1929.65	91.2541	152.231	139.27	127.585	139.27	5425.43	4357.16	3873.31	4551.96	4357.16
	AGAP028824	71.3051	74.0377	74.4889	73.2772	74.0377	59.5725	73.6201	151.174	94.789	73.6201	4.86799	11.157	7.47176	7.83226	7.47176	90.4334	181.787	221.864	164.695	181.787
	AGAP028818	489.455	345.291	383.378	406.041	383.378	287.918	334.659	658.221	426.933	334.659	34.1584	56.7769	43.6142	44.8498	43.6142	852.249	1004.16	1074.07	976.826	1004.16
	AGAP028985	8.8159	7.45291	7.82222	8.03034	7.82222	13.6617	18.0195	55.0336	28.9049	18.0195	0.742574	1.32231	0.695048	0.919979	0.742574	29.8446	38.8552	83.3051	50.6683	38.8552
	AGAP028899	3226.19	3272.56	3604.44	3367.73	3272.56	2580.3	3528.9	4588.26	3565.82	3528.9	127.97	305.372	445.613	292.985	305.372	6323.63	5977.45	6331.86	6210.98	6323.63
	AGAP028799	97.2342	193.612	118.133	136.326	118.133	121.84	157.224	347.315	208.793	157.224	12.8713	33.2231	15.9861	20.6935	15.9861	211.938	329.488	333.051	291.492	329.488
	AGAP028393	900.432	2042.26	775.644	1239.45	900.432	302.509	731.575	383.977	472.687	383.977	29.9505	194.711	58.0365	94.2326	58.0365	5305.64	3689.94	1160.51	3385.36	3689.94
	AGAP028970	304.84	195.987	325.689	275.505	304.84	196.654	225.731	606.376	342.92	225.731	10.3135	16.9421	15.2042	14.1533	15.2042	1446.03	872.42	1288.31	1202.25	1288.31
	AGAP028930	63.9585	84.5209	65.6	71.3598	65.6	43.6803	67.2078	100.839	70.5757	67.2078	6.10561	12.7273	9.03562	9.2895	9.03562	101.308	176.67	266.017	181.332	176.67
	AGAP028944	706.482	802.129	572	693.537	706.482	457.9	709.334	1362	843.077	709.334	48.2673	125.95	70.8949	81.7042	70.8949	555.683	1229.14	1727.97	1170.93	1229.14
	AGAP028940	314.175	379.607	259.289	317.69	314.175	226.766	338.312	604.614	389.897	338.312	24.835	58.9256	32.146	38.6355	32.146	444.971	754.727	960.932	720.21	754.727
	AGAP028914	2058.95	2992.47	2383.02	2478.14	2383.02	1664.31	3318.83	4724.24	3235.8	3318.83	127.063	344.545	449.783	307.13	344.545	3478.41	5856.46	7769.15	5701.34	5856.46
	AGAP028883	865.601	827.437	727.022	806.686	827.437	793.587	1158.36	2813.17	1588.37	1158.36	53.9604	127.438	76.1946	85.8643	76.1946	1758.22	2446.14	3379.92	2528.09	2446.14
	AGAP028800	425.411	337.101	264.267	342.259	337.101	351.859	499.594	1214.01	688.488	499.594	21.6172	52.8926	30.8427	35.1175	30.8427	513.655	793.669	1110.85	806.057	793.669
	AGAP028869	216.249	229.484	200.089	215.274	216.249	216.822	345.373	592.366	384.854	345.373	21.1221	38.4298	33.1017	30.8845	33.1017	526.819	808.239	1116.44	817.166	808.239
	AGAP028960	2336.39	2227.27	1841.96	2135.21	2227.27	1495.45	2055.93	4283.81	2611.73	2055.93	121.452	309.008	196.872	209.111	196.872	2038.59	3753.86	5014.32	3602.26	3753.86
	AGAP028842	225.67	190.663	168.178	194.837	190.663	272.026	417.857	878.356	522.746	417.857	10.396	23.8843	18.245	17.5084	18.245	294.195	726.106	946.271	655.524	726.106
	AGAP028837	228.176	192.793	167.822	196.264	192.793	271.84	418.506	876.93	522.425	418.506	11.1386	23.9669	17.7237	17.6098	17.7237	292.886	728.534	952.797	658.072	728.534
	AGAP028885	2653.41	1769.94	2600	2341.12	2600	2124.72	2058.28	3405.2	2529.4	2124.72	106.188	176.116	167.333	149.879	167.333	5706.79	4852.39	4517.29	5025.49	4852.39
	AGAP028973	333.794	376.904	256.8	322.499	333.794	233.736	367.208	683.389	428.111	367.208	38.3663	68.5124	47.437	51.4386	47.437	258.217	536.6	930.847	575.222	536.6
	AGAP029012	490.32	524.98	449.156	488.152	490.32	440.52	678.977	685.654	601.717	678.977	35.6436	82.0661	53.4318	57.0472	53.4318	1707.2	2127.67	1409.92	1748.26	1707.2
	AGAP029033	934.745	752.907	862.844	850.166	862.844	671.283	739.205	1684.9	1031.8	739.205	61.7987	129.917	93.0495	94.9219	93.0495	916.271	1117.35	1477.71	1170.44	1117.35
	AGAP028993	88.0726	69.1237	67.2889	74.8284	69.1237	104.368	186.282	294.379	195.01	186.282	8.41584	13.5537	11.6421	11.2039	11.6421	193.786	298.959	524.831	339.192	298.959
	AGAP029027	487.554	523.178	448.267	486.333	487.554	440.706	679.058	686.997	602.254	679.058	34.4059	83.3058	55.4301	57.7139	55.4301	1707.11	2126.89	1405.68	1746.56	1707.11
	AGAP029015	489.455	522.195	450.578	487.409	489.455	439.219	681.006	685.822	602.016	681.006	34.6535	82.7273	55.2563	57.5457	55.2563	1704.01	2127.41	1410.17	1747.19	1704.01
	AGAP029019	490.579	523.751	448.444	487.592	490.579	438.755	683.279	689.513	603.849	683.279	35.1485	84.4628	53.8662	57.8258	53.8662	1705.07	2131.05	1411.19	1749.1	1705.07
	AGAP029010	488.332	524.488	452.356	488.392	488.332	439.033	680.844	689.094	602.991	680.844	35.396	82.8099	53.6924	57.2995	53.6924	1704.99	2130.44	1414.49	1749.97	1704.99
	AGAP029016	490.666	524.734	448.889	488.096	490.666	440.335	682.386	689.094	603.938	682.386	34.736	81.9835	54.9088	57.2094	54.9088	1704.99	2128.19	1407.2	1746.79	1704.99
	AGAP028991	14.866	14.8239	16.1778	15.2892	14.866	21.2825	31.4935	70.302	41.026	31.4935	1.89769	2.14876	2.34579	2.13075	2.14876	46.9338	78.4909	205.169	110.198	78.4909
	AGAP028992	625.67	755.774	488.533	623.326	625.67	336.524	478.166	725.336	513.342	478.166	45.132	126.942	65.7689	79.281	65.7689	579.722	1055.33	1158.31	931.12	1055.33
	AGAP028987	0.777874	0.4914	1.33333	0.867536	0.777874	0.929368	2.43506	4.78188	2.71544	2.43506	0.247525	0.578512	0.260643	0.362227	0.260643	1.79886	9.28014	24.4915	11.8568	9.28014
	AGAP029018	488.937	523.26	447.911	486.703	488.937	441.357	679.14	689.849	603.448	679.14	34.8185	81.7355	54.8219	57.1253	54.8219	1706.21	2123.24	1407.88	1745.78	1706.21
	AGAP029000	328.263	380.016	256.8	321.693	328.263	234.851	359.416	666.359	420.209	359.416	26.4851	60.5785	35.6212	40.895	35.6212	249.632	517.173	890.763	552.522	517.173
	AGAP029013	488.764	526.945	449.6	488.436	488.764	441.357	681.575	691.443	604.792	681.575	35.3135	82.6446	55.0825	57.6802	55.0825	1703.92	2129.05	1410.17	1747.72	1703.92
	AGAP029032	491.011	343.079	386.489	406.86	386.489	284.387	337.013	656.208	425.869	337.013	32.8383	57.9339	43.5274	44.7665	43.5274	851.84	1006.42	1070.25	976.171	1006.42
	AGAP029025	490.233	526.29	450.667	489.063	490.233	441.636	680.357	688.171	603.388	680.357	34.2409	82.3967	54.2137	56.9504	54.2137	1707.6	2130.1	1409.24	1748.98	1707.6
	AGAP029022	488.073	525.88	448.178	487.377	488.073	440.613	682.955	689.597	604.388	682.955	34.9835	83.3884	54.735	57.7023	54.735	1706.54	2126.28	1408.31	1747.04	1706.54
	AGAP029020	488.159	525.143	452.356	488.553	488.159	440.706	681.412	690.185	604.101	681.412	35.066	83.0579	54.5613	57.5617	54.5613	1705.31	2126.8	1409.66	1747.26	1705.31
	AGAP029009	482.714	519.738	442.133	481.528	482.714	434.944	660.552	660.654	585.384	660.552	33.0858	80.9917	53.258	55.7785	53.258	1649.63	1977.88	1180.08	1602.53	1649.63
	AGAP029008	69.6629	75.3481	75.5556	73.5222	75.3481	60.7807	74.6753	152.852	96.1028	74.6753	4.78548	10.3306	8.25369	7.78992	8.25369	87.3262	183.001	222.542	164.29	183.001
	AGAP029026	489.628	525.061	449.778	488.156	489.628	440.985	681.899	688.674	603.853	681.899	34.6535	83.5537	54.1268	57.4447	54.1268	1705.81	2128.01	1407.71	1747.18	1705.81
	AGAP029037	817.545	1394.59	989.867	1067.34	989.867	550.465	1248.38	1354.28	1051.04	1248.38	58.0033	152.975	198.349	136.443	152.975	1015.13	1689.42	2209.92	1638.15	1689.42
	AGAP029011	488.332	525.88	448.889	487.7	488.332	440.335	680.682	688.171	603.063	680.682	35.4785	82.8926	54.735	57.702	54.735	1704.91	2126.71	1405.51	1745.71	1704.91
	AGAP028989	1991.27	2024.49	1695.38	1903.71	1991.27	1195.35	1484.9	3198.32	1959.53	1484.9	112.129	310.744	173.501	198.791	173.501	2357.89	3663.4	3461.02	3160.77	3461.02
	AGAP029036	3722.82	3859.79	3128.98	3570.53	3722.82	2158.18	2971.43	5833.72	3654.44	2971.43	234.901	618.595	357.255	403.584	357.255	4042.6	7156.81	7809.58	6336.33	7156.81
	AGAP029017	490.493	524.406	447.556	487.485	490.493	440.799	680.925	689.681	603.802	680.925	34.1584	83.8017	55.2563	57.7388	55.2563	1705.23	2131.48	1408.98	1748.57	1705.23
	AGAP028990	213.656	182.391	157.778	184.608	182.391	247.026	387.581	798.658	477.755	387.581	9.40594	22.4793	16.073	15.9861	16.073	277.105	685.169	875.339	612.538	685.169
	AGAP029006	175.886	194.185	160.444	176.838	175.886	133.457	257.062	390.352	260.29	257.062	13.9439	31.9008	20.5039	22.1162	20.5039	242.437	477.277	678.898	466.204	477.277
	AGAP029023	489.023	524.816	450.489	488.109	489.023	442.379	682.143	688.758	604.427	682.143	35.9736	82.1488	54.6481	57.5902	54.6481	1704.42	2125.76	1407.63	1745.93	1704.42
	AGAP029021	488.678	527.518	450.578	488.925	488.678	441.914	680.925	689.597	604.146	680.925	36.1386	82.3967	55.3432	57.9595	55.3432	1703.27	2129.05	1408.73	1747.02	1703.27
	AGAP029024	487.9	527.355	448.533	487.929	487.9	440.892	680.925	689.094	603.637	680.925	35.6436	82.4793	53.6924	57.2718	53.6924	1703.43	2130.36	1408.47	1747.42	1703.43
	AGAP028994	2198.88	2511.71	1828.98	2179.86	2198.88	1521.84	2222.32	4576.59	2773.59	2222.32	161.551	409.917	241.703	271.057	241.703	2094.28	4656.55	6307.2	4352.68	4656.55
	AGAP029007	777.787	677.805	614.489	690.027	677.805	660.409	997.24	2411.16	1356.27	997.24	39.769	106.777	58.5578	68.3679	58.5578	1547.75	2139.46	2974.07	2220.43	2139.46
	AGAP028998	4280.21	6692.38	3486.49	4819.69	4280.21	4917.84	8373.46	12604.5	8631.94	8373.46	165.512	582.81	471.677	406.666	471.677	3447.83	6663.92	12996	7702.59	6663.92
	AGAP028997	3037.68	2275.51	2988.18	2767.12	2988.18	2299.35	2594.32	4538.42	3144.03	2594.32	144.472	259.504	240.921	214.966	240.921	6179.23	5844.75	6043.64	6022.54	6043.64
	AGAP028996	2117.72	2705.98	2284.62	2369.44	2284.62	1855.02	3119.81	3934.14	2969.66	3119.81	137.954	313.884	456.733	302.857	313.884	2404.5	3996.53	5615.34	4005.46	3996.53
	AGAP029035	9402.16	6602.29	7814.31	7939.59	7814.31	5471.65	4978.73	6044.71	5498.37	5471.65	618.399	1001.49	807.124	809.004	807.124	12036.4	11017	10624.1	11225.8	11017
	AGAP029034	62.4028	53.3989	72	62.6005	62.4028	101.673	174.107	387.164	220.981	174.107	4.78548	8.84298	6.68983	6.77276	6.68983	246.443	419.861	797.458	487.921	419.861
	AGAP028995	17.2861	15.7248	17.3333	16.7814	17.2861	13.0112	17.776	31.5436	20.7769	17.776	83.9934	83.8843	79.9305	82.6027	83.8843	11.6108	16.5655	40.5932	22.9232	16.5655
	AGAP028988	12.8781	19.9836	12.4444	15.1021	12.8781	9.75836	10.7955	15.4362	11.9967	10.7955	4.12541	4.21488	2.86707	3.73579	4.12541	4.98774	8.75976	17.0339	10.2605	8.75976
	AGAP029014	489.715	526.29	451.911	489.305	489.715	440.706	682.224	687.248	603.393	682.224	36.3861	82.2314	54.2137	57.6104	54.2137	1703.03	2125.76	1407.46	1745.41	1703.03
	AGAP029004	95.0735	182.31	109.067	128.817	109.067	120.353	151.218	331.376	200.982	151.218	12.8713	31.5702	16.4205	20.2873	16.4205	195.176	309.974	316.78	273.976	309.974
	AGAP029038	1950.3	1764.95	2348.18	2021.14	1950.3	1234.67	1577.35	2351.17	1721.06	1577.35	354.538	381.157	484.014	406.57	381.157	5061.82	3989.51	3666.36	4239.23	3989.51
RPM average log10		Average RPM					Log10
	name	FB-Ab	MG	OV	R	name	FB-Ab	MG	OV	R
	AGAP028952	284.709	473.817	38.2259	1070.7	AGAP028952	2.4544	2.67561	1.58236	3.02967
	AGAP028961	2242.2	2380.3	139.669	4771.01	AGAP028961	3.35067	3.37663	2.1451	3.67861
	AGAP028866	567.049	560.538	67.2672	1092.16	AGAP028866	2.75362	2.74861	1.8278	3.03828
	AGAP028848	699.003	846.803	82.3412	1177.45	AGAP028848	2.84448	2.92778	1.91562	3.07094
	AGAP028858	7942.72	5502.51	808.203	11227.3	AGAP028858	3.89997	3.74056	2.90752	4.05028
	AGAP028854	184.065	339.767	27.1967	703.377	AGAP028854	2.26497	2.53118	1.43452	2.84719
	AGAP028948	699.828	850.141	83.1496	1180.96	AGAP028948	2.84499	2.92949	1.91986	3.07223
	AGAP028816	404.512	429.462	44.1523	974.8	AGAP028816	2.60693	2.63293	1.64495	2.98892
	AGAP028835	2826.5	3071.84	315.849	5671.63	AGAP028835	3.45125	3.4874	2.49948	3.75371
	AGAP028391	513.755	219.761	30.6637	2023.17	AGAP028391	2.71076	2.34195	1.48662	3.30603
	AGAP028977	182.069	348.407	23.6578	726.833	AGAP028977	2.26024	2.54209	1.37398	2.86143
	AGAP028879	1652.18	1692.84	217.896	2441.15	AGAP028879	3.21806	3.22862	2.33825	3.38759
	AGAP028867	2126.75	2232.77	127.387	4576.54	AGAP028867	3.32772	3.34884	2.10513	3.66054
	AGAP028814	403.546	424.843	44.7707	975.267	AGAP028814	2.60589	2.62823	1.65099	2.98912
	AGAP028975	546.113	1186.12	64.3777	2342.77	AGAP028975	2.73728	3.07413	1.80874	3.36973
	AGAP028950	578.945	601.098	70.8246	1134.36	AGAP028950	2.76264	2.77895	1.85018	3.05475
	AGAP028881	2248.42	2696.23	225.946	3714.62	AGAP028881	3.35188	3.43076	2.354	3.56991
	AGAP028976	517.02	1151.47	60.2748	2051.03	AGAP028976	2.71351	3.06125	1.78014	3.31197
	AGAP028941	2891.71	3842.01	382.37	3864.98	AGAP028941	3.46115	3.58456	2.58248	3.58715
	AGAP028892	1370.37	2449.99	138.24	4306.94	AGAP028892	3.13684	3.38916	2.14063	3.63417
	AGAP028832	2717.78	2931.51	307.855	5458.14	AGAP028832	3.43421	3.46709	2.48835	3.73705
	AGAP028882	2190.81	2333.75	131.999	4729.63	AGAP028882	3.3406	3.36805	2.12057	3.67483
	AGAP028971	1883.09	2117.56	190.45	2776.43	AGAP028971	3.27487	3.32583	2.27978	3.44349
	AGAP028855	1311.07	897.229	30.134	5812.63	AGAP028855	3.11762	2.9529	1.47906	3.76437
	AGAP028861	7896.39	5414.76	804.631	11093.2	AGAP028861	3.89743	3.73358	2.9056	4.04506
	AGAP028812	381.269	373.704	45.3584	614.142	AGAP028812	2.58123	2.57253	1.65666	2.78827
	AGAP028947	701.145	850.299	82.6529	1182.94	AGAP028947	2.84581	2.92957	1.91726	3.07296
	AGAP028905	721.262	1451.71	81.1442	2914.06	AGAP028905	2.85809	3.16188	1.90926	3.4645
	AGAP028863	7939.56	5503	808.287	11222.9	AGAP028863	3.8998	3.7406	2.90757	4.0501
	AGAP028969	326.151	350.652	28.2984	646.139	AGAP028969	2.51342	2.54488	1.45176	2.81033
	AGAP028859	6499.3	4769.83	668.186	10337	AGAP028859	3.81287	3.6785	2.8249	4.01439
	AGAP028826	405.041	425.827	44.5943	973.654	AGAP028826	2.6075	2.62923	1.64928	2.9884
	AGAP028909	9064.1	7356.74	907.858	14943.8	AGAP028909	3.95732	3.86669	2.95802	4.17446
	AGAP028939	624.98	511.169	81.0428	930.778	AGAP028939	2.79587	2.70856	1.90871	2.96885
	AGAP028927	171.496	326.299	24.3093	417.442	AGAP028927	2.23425	2.51362	1.38577	2.6206
	AGAP028834	32.6301	114.071	3.36938	290.352	AGAP028834	1.51362	2.05717	0.52755	2.46293
	AGAP028840	297.351	386.835	31.4863	560.308	AGAP028840	2.47327	2.58753	1.49812	2.74843
	AGAP028967	177.526	300.757	14.5574	415.102	AGAP028967	2.24926	2.47822	1.16309	2.61816
	AGAP028898	3402.01	3605.78	294.656	6294.08	AGAP028898	3.53174	3.557	2.46932	3.79893
	AGAP028860	1250.94	1840.87	122	2371.07	AGAP028860	3.09724	3.26502	2.08636	3.37495
	AGAP028984	1744.95	3082.72	97.2305	4599.1	AGAP028984	3.24178	3.48893	1.9878	3.66267
	AGAP028935	196.184	520.426	17.1434	654.917	AGAP028935	2.29266	2.71636	1.2341	2.81619
	AGAP028934	2492.25	2811.53	283.752	4756.8	AGAP028934	3.39659	3.44894	2.45294	3.67731
	AGAP028830	2824.88	3072.46	318.393	5666.69	AGAP028830	3.451	3.48749	2.50296	3.75333
	AGAP028902	607.18	1266.47	63.1485	2540.8	AGAP028902	2.78332	3.1026	1.80036	3.40497
	AGAP028880	1682.51	1715.82	219.152	2501	AGAP028880	3.22596	3.23447	2.34074	3.39811
	AGAP028851	1248.84	1656.04	96.0015	3792.61	AGAP028851	3.09651	3.21907	1.98228	3.57894
	AGAP028847	1529.85	1545.28	198.979	2062.48	AGAP028847	3.18465	3.18901	2.29881	3.31439
	AGAP028857	1251.18	1656.82	95.5186	3791.6	AGAP028857	3.09732	3.21928	1.98009	3.57882
	AGAP028966	188.894	495.134	16.2742	625.23	AGAP028966	2.27622	2.69472	1.2115	2.79604
	AGAP028946	1131.54	1551.91	91.2106	3317.04	AGAP028946	3.05367	3.19087	1.96005	3.52075
	AGAP028808	44.586	53.5203	5.48928	138.751	AGAP028808	1.6492	1.72852	0.739516	2.14224
	AGAP028901	724.711	1445.74	80.8943	2937.31	AGAP028901	2.86016	3.16009	1.90792	3.46795
	AGAP028942	179.994	333.88	21.8671	691.927	AGAP028942	2.25526	2.52359	1.33979	2.84006
	AGAP028811	405.993	428.312	44.0997	974.102	AGAP028811	2.60852	2.63176	1.64444	2.9886
	AGAP028817	406.065	426.699	44.6712	972.647	AGAP028817	2.6086	2.63012	1.65003	2.98796
	AGAP028931	2401.96	2656.55	240.883	4893.13	AGAP028931	3.38057	3.42432	2.38181	3.68959
	AGAP028955	2122.71	2598.32	209.203	3557.81	AGAP028955	3.32689	3.41469	2.32057	3.55118
	AGAP028906	717.423	1428.42	79.3673	2893.06	AGAP028906	2.85578	3.15486	1.89964	3.46136
	AGAP028798	1059.02	745.711	89.3565	3471.28	AGAP028798	3.0249	2.87257	1.95113	3.54049
	AGAP028919	2155.27	3079.74	176.771	4872.46	AGAP028919	3.3335	3.48851	2.24741	3.68775
	AGAP028884	305.762	530.513	40.5066	1203.41	AGAP028884	2.48538	2.7247	1.60753	3.08041
	AGAP028829	73.8339	93.3892	7.17147	166.072	AGAP028829	1.86826	1.9703	0.855608	2.2203
	AGAP028916	269.83	589.043	19.9689	1221.42	AGAP028916	2.43109	2.77015	1.30035	3.08687
	AGAP028871	1475.58	1577.44	192.178	2265.33	AGAP028871	3.16896	3.19795	2.2837	3.35513
	AGAP028833	502.674	955.213	53.6348	1177.82	AGAP028833	2.70129	2.9801	1.72945	3.07108
	AGAP028895	2319.94	2495.74	146.756	4969.29	AGAP028895	3.36548	3.3972	2.1666	3.69629
	AGAP028823	406.079	427.731	45.0158	973.88	AGAP028823	2.60861	2.63117	1.65336	2.98851
	AGAP028924	25.2232	74.1894	2.94167	144.474	AGAP028924	1.4018	1.87034	0.468594	2.15979
	AGAP028865	1999.73	2247.38	199.873	2958.93	AGAP028865	3.30097	3.35168	2.30075	3.47113
	AGAP028807	14.0712	61.2473	9.87576	282.126	AGAP028807	1.14833	1.78709	0.994571	2.45044
	AGAP028894	2268.86	2395.56	149.307	4934.98	AGAP028894	3.35581	3.37941	2.17408	3.69329
	AGAP028815	407.916	426.493	46.5995	973.859	AGAP028815	2.61057	2.62991	1.66838	2.9885
	AGAP028850	2891.63	3845.45	382.925	3864.3	AGAP028850	3.46114	3.58495	2.58311	3.58707
	AGAP028878	284.245	479.723	39.96	1078.17	AGAP028878	2.45369	2.68099	1.60163	3.03269
	AGAP028787	1863.2	2676.79	145.845	4366.75	AGAP028787	3.27026	3.42761	2.16389	3.64016
	AGAP028965	720.853	1445.39	79.7522	2899.92	AGAP028965	2.85785	3.15998	1.90174	3.46239
	AGAP028896	2336.21	2535.73	149.825	5017.13	AGAP028896	3.36851	3.4041	2.17558	3.70046
	AGAP028920	22.3944	52.218	2.65671	126.452	AGAP028920	1.35014	1.71782	0.424345	2.10193
	AGAP028838	194.603	522.627	18.4559	654.082	AGAP028838	2.28915	2.71819	1.26613	2.81563
	AGAP028915	2445.96	3161.78	301.935	5560.88	AGAP028915	3.38845	3.49993	2.47991	3.74514
	AGAP028803	39.4727	48.6274	4.53506	114.827	AGAP028803	1.5963	1.68688	0.656583	2.06005
	AGAP028936	149.51	423.191	12.3743	559.898	AGAP028936	2.17467	2.62654	1.09252	2.74811
	AGAP028910	8628.5	7711.13	887.05	15343.8	AGAP028910	3.93594	3.88712	2.94795	4.18593
	AGAP028792	196.61	459.113	15.384	1095.54	AGAP028792	2.2936	2.66192	1.18707	3.03963
	AGAP028956	310.302	536.391	42.2185	1213.44	AGAP028956	2.49178	2.72948	1.6255	3.08402
	AGAP028938	624.071	511.178	80.6228	930.857	AGAP028938	2.79523	2.70857	1.90646	2.96888
	AGAP028828	73.0941	94.5079	7.06665	164.892	AGAP028828	1.86388	1.97547	0.849213	2.2172
	AGAP028951	1963.69	1662.95	81.3931	8027.25	AGAP028951	3.29307	3.22088	1.91059	3.90457
	AGAP028809	71.1043	70.7015	9.03246	180.79	AGAP028809	1.8519	1.84943	0.955806	2.25717
	AGAP028949	1483.61	1273.02	199.859	1901.94	AGAP028949	3.17132	3.10484	2.30072	3.2792
	AGAP028932	2065.78	2490.99	214	4533.88	AGAP028932	3.31508	3.39637	2.33041	3.65647
	AGAP028805	487.188	604.759	57.3413	1747.74	AGAP028805	2.6877	2.78158	1.75847	3.24248
	AGAP028904	691.438	1400.53	75.9285	2776.75	AGAP028904	2.83975	3.14629	1.88041	3.44354
	AGAP028917	336.67	648.787	24.5738	1377.32	AGAP028917	2.5272	2.8121	1.39047	3.13904
	AGAP028933	194.483	514.966	17.1364	648.49	AGAP028933	2.28888	2.71178	1.23392	2.8119
	AGAP028877	1668.08	1702.92	218.267	2455.6	AGAP028877	3.22222	3.23119	2.33899	3.39016
	AGAP028853	701.01	848.611	82.9379	1179.05	AGAP028853	2.84572	2.92871	1.91875	3.07153
	AGAP028856	1309.62	898.6	31.8838	5819.48	AGAP028856	3.11715	2.95357	1.50357	3.76488
	AGAP028908	726.352	1446.85	81.0928	2913.89	AGAP028908	2.86115	3.16042	1.90898	3.46447
	AGAP028890	443.591	718.954	55.2245	1787.41	AGAP028890	2.64698	2.8567	1.74213	3.25222
	AGAP028968	346.876	392.603	38.6976	921.45	AGAP028968	2.54017	2.59395	1.58768	2.96447
	AGAP028963	4228.12	4395.76	422.548	7013.37	AGAP028963	3.62615	3.64303	2.62588	3.84593
	AGAP028793	22.5823	51.8159	2.88307	126.677	AGAP028793	1.35377	1.71446	0.459854	2.1027
	AGAP028897	1354.89	2426.2	136.068	4129.69	AGAP028897	3.1319	3.38493	2.13376	3.61592
	AGAP028841	6336.64	4453.11	662.129	9448.56	AGAP028841	3.80186	3.64866	2.82094	3.97537
	AGAP028937	7718	5184.51	792.28	10768.8	AGAP028937	3.8875	3.71471	2.89888	4.03217
	AGAP028795	34.4219	126.105	3.9993	197.655	AGAP028795	1.53683	2.10073	0.601984	2.29591
	AGAP028959	420.023	690.132	51.6039	1705.77	AGAP028959	2.62327	2.83893	1.71268	3.23192
	AGAP028972	2942.42	3550.65	163.794	9955.72	AGAP028972	3.4687	3.55031	2.2143	3.99807
	AGAP028821	406.199	426.852	45.0303	972.996	AGAP028821	2.60874	2.63028	1.6535	2.98811
	AGAP028886	1734.3	2186.8	179.071	2928.9	AGAP028886	3.23912	3.33981	2.25303	3.4667
	AGAP028958	2345.7	2548.96	148.882	5036.45	AGAP028958	3.37027	3.40636	2.17284	3.70212
	AGAP028962	2336.43	2532.39	148.03	5007.29	AGAP028962	3.36855	3.40353	2.17035	3.6996
	AGAP028794	391.62	726.405	39.0072	714.3	AGAP028794	2.59287	2.86118	1.59114	2.85388
	AGAP028825	978.937	580.398	20.2553	4129.82	AGAP028825	2.99075	2.76373	1.30654	3.61593
	AGAP028874	1683.68	1711	218.786	2500.28	AGAP028874	3.22626	3.23325	2.34002	3.39799
	AGAP028845	267.906	273.317	30.1046	325.603	AGAP028845	2.42798	2.43667	1.47863	2.51269
	AGAP028872	1480.56	1584.89	192.049	2277.74	AGAP028872	3.17043	3.2	2.28341	3.3575
	AGAP028873	1668.26	1680.16	216.006	2431.56	AGAP028873	3.22226	3.22535	2.33447	3.38589
	AGAP028925	895.79	871.583	98.351	1345.2	AGAP028925	2.95221	2.94031	1.99278	3.12879
	AGAP028797	1060.41	750.384	91.0048	3484.97	AGAP028797	3.02548	2.87528	1.95906	3.5422
	AGAP028888	2268.46	2711.6	223.356	3758.88	AGAP028888	3.35573	3.43323	2.349	3.57506
	AGAP028979	1878.5	2457.24	194.206	3250.84	AGAP028979	3.27381	3.39045	2.28826	3.512
	AGAP028810	487.515	604.273	56.8821	1748.24	AGAP028810	2.68799	2.78123	1.75498	3.2426
	AGAP028945	1034.55	1427.38	81.9572	2798.45	AGAP028945	3.01475	3.15454	1.91359	3.44692
	AGAP028943	697.433	850.877	82.9161	1179.53	AGAP028943	2.8435	2.92987	1.91864	3.07171
	AGAP028804	489.361	603.634	57.0679	1748	AGAP028804	2.68963	2.78077	1.75639	3.24254
	AGAP028913	15890.7	26853.4	1746.81	24107.9	AGAP028913	4.20114	4.429	3.24224	4.38216
	AGAP028980	1252.74	1878.79	122.375	2583.66	AGAP028980	3.09786	3.27388	2.08769	3.41224
	AGAP028820	407.218	428.619	43.9432	973.85	AGAP028820	2.60983	2.63207	1.64289	2.98849
	AGAP028870	3430.55	3808.4	205.232	10056	AGAP028870	3.53536	3.58074	2.31224	4.00242
	AGAP028875	1064.08	1229.35	135.251	1949.11	AGAP028875	3.02697	3.08967	2.13114	3.28984
	AGAP028891	440.227	718.551	55.8456	1789.27	AGAP028891	2.64368	2.85646	1.74699	3.25268
	AGAP028926	346.867	341.296	40.815	558.648	AGAP028926	2.54016	2.53313	1.61082	2.74714
	AGAP028957	311.955	535.357	40.9911	1210.08	AGAP028957	2.49409	2.72864	1.61269	3.08282
	AGAP028788	2161.36	3101.25	174.664	4931.81	AGAP028788	3.33473	3.49154	2.2422	3.69301
	AGAP028836	195.585	521.461	17.0361	655.684	AGAP028836	2.29134	2.71722	1.23137	2.81669
	AGAP028893	2265.71	2392.61	147.214	4924.66	AGAP028893	3.35521	3.37887	2.16795	3.69238
	AGAP028789	2053.14	2903.67	166.938	4555.72	AGAP028789	3.31242	3.46295	2.22256	3.65856
	AGAP028819	405.812	425.045	46.38	975.46	AGAP028819	2.60833	2.62843	1.66633	2.98921
*	AGAP028791	1.28748	3.01044	0.221616	6.75634	AGAP028791
	AGAP028843	196.48	521.804	17.1893	656.133	AGAP028843	2.29332	2.71751	1.23526	2.81699
	AGAP028889	2175.93	2336.65	130.632	4626.35	AGAP028889	3.33764	3.36859	2.11605	3.66524
	AGAP028802	24.6426	31.7899	3.52328	42.4142	AGAP028802	1.39169	1.50229	0.546947	1.62751
	AGAP028839	979.684	586.3	20.4354	4143.21	AGAP028839	2.99109	2.76812	1.31038	3.61734
	AGAP028862	2122.42	2230.25	127.107	4558.41	AGAP028862	3.32683	3.34835	2.10417	3.65881
	AGAP028978	2093.45	2696.08	252.601	3539.66	AGAP028978	3.32086	3.43073	2.40243	3.54896
	AGAP028923	1059.41	750.432	90.9051	3486.98	AGAP028923	3.02507	2.87531	1.95859	3.54245
	AGAP028876	1686.27	1713.29	218.625	2496.97	AGAP028876	3.22693	3.23383	2.3397	3.39741
	AGAP028827	6213.03	4336.64	655.986	9257.96	AGAP028827	3.7933	3.63715	2.81689	3.96652
	AGAP028911	4028.78	4268.7	367.56	7545.55	AGAP028911	3.60517	3.6303	2.56533	3.87769
	AGAP028922	173.652	333.703	24.6039	422.12	AGAP028922	2.23968	2.52336	1.391	2.62544
	AGAP028801	19.0219	28.874	1.62709	53.9073	AGAP028801	1.27925	1.46051	0.211411	1.73165
	AGAP028964	710.418	1405.94	74.5215	2812.95	AGAP028964	2.85151	3.14797	1.87228	3.44916
	AGAP028813	73.0715	94.0156	6.80623	155.717	AGAP028813	1.86375	1.9732	0.832907	2.19234
	AGAP028903	2204.53	3468.15	187.468	7045.12	AGAP028903	3.34332	3.5401	2.27293	3.84789
	AGAP028887	2267.13	2710.85	224.952	3757.3	AGAP028887	3.35548	3.4331	2.35209	3.57488
	AGAP028974	1674.07	2084.12	196.052	3399.98	AGAP028974	3.22377	3.31892	2.29237	3.53148
	AGAP028864	7940.7	5501.21	809.357	11226.1	AGAP028864	3.89986	3.74046	2.90814	4.05023
	AGAP028953	1879.2	1983.68	210.453	2945.58	AGAP028953	3.27397	3.29747	2.32315	3.46917
	AGAP028849	113.663	309.818	12.1158	678.543	AGAP028849	2.05562	2.49111	1.08335	2.83158
	AGAP028846	1294.77	854.464	29.7472	5745.88	AGAP028846	3.11219	2.93169	1.47345	3.75936
	AGAP028806	14.0241	62.5854	10.0667	286.398	AGAP028806	1.14687	1.79647	1.00289	2.45697
	AGAP028928	406.561	428.711	45.2819	974.908	AGAP028928	2.60913	2.63216	1.65592	2.98896
	AGAP028852	1147.87	1569.03	92.7012	3411.6	AGAP028852	3.05989	3.19563	1.96709	3.53296
	AGAP028786	25.7875	17.797	3.15996	39.1229	AGAP028786	1.41141	1.25035	0.499682	1.59243
	AGAP028907	717.633	1432.36	80.5863	2890.17	AGAP028907	2.8559	3.15605	1.90626	3.46092
	AGAP028822	408.837	427.886	45.1639	975.819	AGAP028822	2.61155	2.63133	1.65479	2.98937
	AGAP028900	2181.98	3423.39	190.014	6957.93	AGAP028900	3.33885	3.53446	2.27879	3.84248
	AGAP028912	9482.3	8190.62	957.204	16340.5	AGAP028912	3.97691	3.91332	2.981	4.21327
	AGAP028921	21.8027	50.1184	3.05778	127.359	AGAP028921	1.33851	1.7	0.485407	2.10503
	AGAP028918	2098.37	2967.97	172.584	4738.79	AGAP028918	3.32188	3.47246	2.237	3.67567
	AGAP028954	1551.07	1368.43	206.962	2028.93	AGAP028954	3.19063	3.13622	2.31589	3.30727
	AGAP028790	3208.87	2081.71	309.944	4067.4	AGAP028790	3.50635	3.31842	2.49128	3.60932
	AGAP028844	417.701	287.7	54.9165	534.8	AGAP028844	2.62087	2.45894	1.7397	2.72819
	AGAP028796	22.7294	51.1441	2.85556	127.478	AGAP028796	1.35659	1.7088	0.455692	2.10543
	AGAP028929	121.8	166.417	15.474	292.026	AGAP028929	2.08565	2.2212	1.1896	2.46542
	AGAP028831	2823.83	3075.1	316.691	5668.83	AGAP028831	3.45084	3.48786	2.50064	3.75349
	AGAP028868	2121.64	2231.48	127.585	4551.96	AGAP028868	3.32667	3.34859	2.1058	3.6582
	AGAP028824	73.2772	94.789	7.83226	164.695	AGAP028824	1.86497	1.97676	0.893887	2.21668
	AGAP028818	406.041	426.933	44.8498	976.826	AGAP028818	2.60857	2.63036	1.65176	2.98982
	AGAP028985	8.03034	28.9049	0.919979	50.6683	AGAP028985	0.904734	1.46097	-0.0362222	1.70474
	AGAP028899	3367.73	3565.82	292.985	6210.98	AGAP028899	3.52734	3.55216	2.46685	3.79316
	AGAP028799	136.326	208.793	20.6935	291.492	AGAP028799	2.13458	2.31972	1.31583	2.46463
	AGAP028393	1239.45	472.687	94.2326	3385.36	AGAP028393	3.09323	2.67457	1.9742	3.52961
	AGAP028970	275.505	342.92	14.1533	1202.25	AGAP028970	2.44013	2.53519	1.15086	3.08
	AGAP028930	71.3598	70.5757	9.2895	181.332	AGAP028930	1.85345	1.84866	0.967992	2.25847
	AGAP028944	693.537	843.077	81.7042	1170.93	AGAP028944	2.84107	2.92587	1.91224	3.06853
	AGAP028940	317.69	389.897	38.6355	720.21	AGAP028940	2.502	2.59095	1.58699	2.85746
	AGAP028914	2478.14	3235.8	307.13	5701.34	AGAP028914	3.39413	3.50998	2.48732	3.75598
	AGAP028883	806.686	1588.37	85.8643	2528.09	AGAP028883	2.9067	3.20095	1.93381	3.40279
	AGAP028800	342.259	688.488	35.1175	806.057	AGAP028800	2.53436	2.8379	1.54552	2.90637
	AGAP028869	215.274	384.854	30.8845	817.166	AGAP028869	2.33299	2.5853	1.48974	2.91231
	AGAP028960	2135.21	2611.73	209.111	3602.26	AGAP028960	3.32944	3.41693	2.32038	3.55657
	AGAP028842	194.837	522.746	17.5084	655.524	AGAP028842	2.28967	2.71829	1.24325	2.81659
	AGAP028837	196.264	522.425	17.6098	658.072	AGAP028837	2.29284	2.71802	1.24575	2.81827
	AGAP028885	2341.12	2529.4	149.879	5025.49	AGAP028885	3.36942	3.40302	2.17574	3.70118
	AGAP028973	322.499	428.111	51.4386	575.222	AGAP028973	2.50853	2.63156	1.71129	2.75984
	AGAP029012	488.152	601.717	57.0472	1748.26	AGAP029012	2.68855	2.77939	1.75623	3.24261
	AGAP029033	850.166	1031.8	94.9219	1170.44	AGAP029033	2.9295	3.01359	1.97737	3.06835
	AGAP028993	74.8284	195.01	11.2039	339.192	AGAP028993	1.87407	2.29006	1.04937	2.53045
	AGAP029027	486.333	602.254	57.7139	1746.56	AGAP029027	2.68693	2.77978	1.76128	3.24218
	AGAP029015	487.409	602.016	57.5457	1747.19	AGAP029015	2.68789	2.77961	1.76001	3.24234
	AGAP029019	487.592	603.849	57.8258	1749.1	AGAP029019	2.68806	2.78093	1.76212	3.24282
	AGAP029010	488.392	602.991	57.2995	1749.97	AGAP029010	2.68877	2.78031	1.75815	3.24303
	AGAP029016	488.096	603.938	57.2094	1746.79	AGAP029016	2.68851	2.78099	1.75747	3.24224
	AGAP028991	15.2892	41.026	2.13075	110.198	AGAP028991	1.18439	1.61306	0.328532	2.04217
	AGAP028992	623.326	513.342	79.281	931.12	AGAP028992	2.79472	2.71041	1.89917	2.96901
	AGAP028987	0.867536	2.71544	0.362227	11.8568	AGAP028987	-0.0617126	0.43384	-0.44102	1.07397
	AGAP029018	486.703	603.448	57.1253	1745.78	AGAP029018	2.68726	2.78064	1.75683	3.24199
	AGAP029000	321.693	420.209	40.895	552.522	AGAP029000	2.50744	2.62346	1.61167	2.74235
	AGAP029013	488.436	604.792	57.6802	1747.72	AGAP029013	2.68881	2.78161	1.76103	3.24247
	AGAP029032	406.86	425.869	44.7665	976.171	AGAP029032	2.60944	2.62928	1.65095	2.98953
	AGAP029025	489.063	603.388	56.9504	1748.98	AGAP029025	2.68937	2.7806	1.7555	3.24278
	AGAP029022	487.377	604.388	57.7023	1747.04	AGAP029022	2.68786	2.78132	1.76119	3.2423
	AGAP029020	488.553	604.101	57.5617	1747.26	AGAP029020	2.68891	2.78111	1.76013	3.24236
	AGAP029009	481.528	585.384	55.7785	1602.53	AGAP029009	2.68262	2.76744	1.74647	3.20481
	AGAP029008	73.5222	96.1028	7.78992	164.29	AGAP029008	1.86642	1.98274	0.891533	2.21561
	AGAP029026	488.156	603.853	57.4447	1747.18	AGAP029026	2.68856	2.78093	1.75925	3.24234
	AGAP029037	1067.34	1051.04	136.443	1638.15	AGAP029037	3.0283	3.02162	2.13495	3.21435
	AGAP029011	487.7	603.063	57.702	1745.71	AGAP029011	2.68815	2.78036	1.76119	3.24197
	AGAP028989	1903.71	1959.53	198.791	3160.77	AGAP028989	3.2796	3.29215	2.2984	3.49979
	AGAP029036	3570.53	3654.44	403.584	6336.33	AGAP029036	3.55273	3.56282	2.60593	3.80184
	AGAP029017	487.485	603.802	57.7388	1748.57	AGAP029017	2.68796	2.78089	1.76147	3.24268
	AGAP028990	184.608	477.755	15.9861	612.538	AGAP028990	2.26625	2.67921	1.20374	2.78713
	AGAP029006	176.838	260.29	22.1162	466.204	AGAP029006	2.24758	2.41546	1.34471	2.66858
	AGAP029023	488.109	604.427	57.5902	1745.93	AGAP029023	2.68852	2.78134	1.76035	3.24203
	AGAP029021	488.925	604.146	57.9595	1747.02	AGAP029021	2.68924	2.78114	1.76312	3.2423
	AGAP029024	487.929	603.637	57.2718	1747.42	AGAP029024	2.68836	2.78078	1.75794	3.2424
	AGAP028994	2179.86	2773.59	271.057	4352.68	AGAP028994	3.33843	3.44304	2.43306	3.63876
	AGAP029007	690.027	1356.27	68.3679	2220.43	AGAP029007	2.83887	3.13235	1.83485	3.34644
	AGAP028998	4819.69	8631.94	406.666	7702.59	AGAP028998	3.68302	3.93611	2.60924	3.88664
	AGAP028997	2767.12	3144.03	214.966	6022.54	AGAP028997	3.44203	3.49749	2.33237	3.77978
	AGAP028996	2369.44	2969.66	302.857	4005.46	AGAP028996	3.37465	3.47271	2.48124	3.60265
	AGAP029035	7939.59	5498.37	809.004	11225.8	AGAP029035	3.8998	3.74023	2.90795	4.05022
	AGAP029034	62.6005	220.981	6.77276	487.921	AGAP029034	1.79658	2.34436	0.830766	2.68835
	AGAP028995	16.7814	20.7769	82.6027	22.9232	AGAP028995	1.22483	1.31758	1.91699	1.36027
	AGAP028988	15.1021	11.9967	3.73579	10.2605	AGAP028988	1.17904	1.07906	0.572382	1.01117
	AGAP029014	489.305	603.393	57.6104	1745.41	AGAP029014	2.68958	2.7806	1.7605	3.2419
	AGAP029004	128.817	200.982	20.2873	273.976	AGAP029004	2.10997	2.30316	1.30723	2.43771
	AGAP029038	2021.14	1721.06	406.57	4239.23	AGAP029038	3.3056	3.2358	2.60913	3.62729
*removed due to log10 of 1 cutoff

## Sheet: tRNA
Dataset S2. Conversion of Raw Reads to RPM Across Tissue Libraries for rRNA and tRNA -fragments
Reads to RPM		reads	RPM	reads	RPM	reads	RPM	reads	RPM	reads	RPM	reads	RPM	reads	RPM	reads	RPM	reads	RPM	reads	RPM	reads	RPM	reads	RPM
	name	FB-Ab1		FB-Ab2		FB-Ab3		MG1		MG2		MG3		OV1		OV2		OV3		R1		R2		R3
	AGAP000729	32	2.76577	40	3.276	33	2.93333	21	1.95167	49	3.97727	13	1.0906	5	0.412541	6	0.495868	5	0.434405	9	0.735895	9	0.780572	15	1.27119
	AGAP000730	5683	491.184	6578	538.739	7289	647.911	1929	179.275	3250	263.799	1125	94.3792	2345	193.482	2506	207.107	1626	141.268	1840	150.45	1470	127.493	1230	104.237
	AGAP001105	17	1.46932	38	3.1122	11	0.977778	8	0.743494	30	2.43506	5	0.419463	4	0.330033	3	0.247934	1	0.086881	32	2.61652	28	2.42845	21	1.77966
	AGAP001129	40	3.45722	44	3.6036	23	2.04444	26	2.41636	62	5.03247	25	2.09732	5	0.412541	6	0.495868	5	0.434405	16	1.30826	23	1.9948	25	2.11864
	AGAP001191	114	9.85307	245	20.0655	157	13.9556	111	10.316	489	39.6916	111	9.31208	20	1.65017	37	3.05785	25	2.17202	112	9.15781	57	4.94363	92	7.79661
	AGAP001547	14014	1211.24	11527	944.062	13908	1236.27	4771	443.401	10643	863.88	2852	239.262	699	57.6733	1427	117.934	2194	190.617	8904	728.046	4670	405.03	2771	234.831
	AGAP001567	11	0.950735	16	1.3104	10	0.888889	12	1.11524	22	1.78571	18	1.51007	1	0.0825083	1	0.0826446	2	0.173762	7	0.572363	9	0.780572	10	0.847458
	AGAP001605	58	5.01296	107	8.76331	71	6.31111	66	6.13383	171	13.8799	71	5.95638	9	0.742574	6	0.495868	9	0.781929	30	2.45298	54	4.68343	77	6.52542
	AGAP001714	14016	1211.41	11513	942.916	13898	1235.38	4779	444.145	10647	864.205	2870	240.772	709	58.4983	1431	118.264	2183	189.661	8908	728.373	4682	406.071	2783	235.847
	AGAP001829	15	1.29646	19	1.5561	7	0.622222	9	0.836431	11	0.892857	8	0.671141	2	0.165017	2	0.165289	1	0.086881	12	0.981194	11	0.954033	9	0.762712
	AGAP001830	14009	1210.8	11526	943.98	13880	1233.78	4774	443.68	10656	864.935	2851	239.178	702	57.9208	1425	117.769	2200	191.138	8889	726.819	4675	405.464	2775	235.169
	AGAP001831	111	9.59378	247	20.2293	156	13.8667	107	9.94424	489	39.6916	108	9.0604	22	1.81518	42	3.47107	26	2.25891	111	9.07604	56	4.8569	98	8.30508
	AGAP001832	22	1.90147	19	1.5561	13	1.15556	15	1.39405	15	1.21753	11	0.922819	1	0.0825083	0	0	1	0.086881	12	0.981194	16	1.38768	8	0.677966
	AGAP001833	33	2.8522	55	4.5045	28	2.48889	38	3.5316	61	4.9513	55	4.61409	3	0.247525	8	0.661157	4	0.347524	28	2.28945	23	1.9948	27	2.28814
	AGAP001834	109	9.42092	254	20.8026	160	14.2222	112	10.4089	488	39.6104	110	9.22819	21	1.73267	36	2.97521	30	2.60643	106	8.66721	58	5.03036	99	8.38983
	AGAP001835	109	9.42092	242	19.8198	167	14.8444	110	10.223	491	39.8539	117	9.81544	21	1.73267	41	3.38843	26	2.25891	112	9.15781	59	5.11709	94	7.9661
	AGAP001836	112	9.68021	248	20.3112	161	14.3111	109	10.1301	483	39.2045	117	9.81544	22	1.81518	40	3.30579	31	2.69331	115	9.40311	58	5.03036	98	8.30508
	AGAP001837	468	40.4494	397	32.5143	365	32.4444	216	20.0743	328	26.6234	168	14.094	29	2.39274	51	4.21488	42	3.649	326	26.6558	374	32.4371	214	18.1356
	AGAP001838	29	2.50648	26	2.1294	17	1.51111	28	2.60223	27	2.19156	14	1.1745	2	0.165017	2	0.165289	3	0.260643	13	1.06296	10	0.867303	11	0.932203
	AGAP001839	36	3.1115	45	3.6855	30	2.66667	24	2.23048	50	4.05844	30	2.51678	3	0.247525	8	0.661157	6	0.521286	14	1.14473	21	1.82134	23	1.94915
	AGAP001840	248	21.4347	284	23.2596	203	18.0444	242	22.4907	461	37.4188	200	16.7785	20	1.65017	47	3.8843	61	5.29974	110	8.99428	125	10.8413	76	6.44068
	AGAP001841	73	6.30942	75	6.14251	52	4.62222	94	8.73606	121	9.82143	74	6.20805	7	0.577558	7	0.578512	16	1.3901	44	3.59771	34	2.94883	31	2.62712
	AGAP001842	256	22.1262	280	22.932	201	17.8667	234	21.7472	469	38.0682	198	16.6107	20	1.65017	43	3.55372	62	5.38662	106	8.66721	125	10.8413	83	7.0339
	AGAP001843	257	22.2126	282	23.0958	202	17.9556	244	22.6766	465	37.7435	201	16.8624	23	1.89769	46	3.80165	63	5.4735	108	8.83074	126	10.928	72	6.10169
	AGAP001844	67	5.79084	76	6.22441	57	5.06667	85	7.89963	111	9.00974	75	6.29195	4	0.330033	11	0.909091	11	0.955691	41	3.35241	36	3.12229	31	2.62712
	AGAP001845	24	2.07433	29	2.3751	18	1.6	26	2.41636	27	2.19156	13	1.0906	3	0.247525	0	0	1	0.086881	18	1.47179	9	0.780572	12	1.01695
	AGAP001846	24	2.07433	36	2.9484	28	2.48889	23	2.13755	64	5.19481	33	2.76846	5	0.412541	7	0.578512	6	0.521286	10	0.817661	22	1.90807	28	2.37288
	AGAP001847	41	3.54365	54	4.4226	23	2.04444	21	1.95167	55	4.46429	21	1.76174	4	0.330033	6	0.495868	3	0.260643	20	1.63532	21	1.82134	26	2.20339
	AGAP001848	26	2.24719	54	4.4226	24	2.13333	26	2.41636	53	4.30195	20	1.67785	4	0.330033	6	0.495868	5	0.434405	15	1.22649	22	1.90807	31	2.62712
	AGAP001849	25	2.16076	28	2.2932	12	1.06667	13	1.20818	10	0.811688	13	1.0906	4	0.330033	1	0.0826446	2	0.173762	16	1.30826	13	1.12749	10	0.847458
	AGAP001850	10743	928.522	6484	531.04	7626	677.867	9049	840.985	8356	678.247	6072	509.396	1088	89.769	1708	141.157	3299	286.62	6250	511.038	3779	327.754	2751	233.136
	AGAP001851	126	10.8902	169	13.8411	122	10.8444	152	14.1264	262	21.2662	231	19.3792	11	0.907591	24	1.98347	22	1.91138	85	6.95012	85	7.37207	136	11.5254
	AGAP001852	31	2.67934	50	4.095	26	2.31111	40	3.71747	54	4.38312	58	4.86577	3	0.247525	11	0.909091	5	0.434405	30	2.45298	17	1.47441	34	2.88136
	AGAP001853	43	3.71651	24	1.9656	21	1.86667	34	3.15985	24	1.94805	18	1.51007	2	0.165017	3	0.247934	3	0.260643	32	2.61652	24	2.08153	31	2.62712
	AGAP001920	14018	1211.58	11530	944.308	13891	1234.76	4769	443.216	10652	864.61	2836	237.919	707	58.3333	1425	117.769	2197	190.877	8898	727.555	4679	405.811	2783	235.847
	AGAP001921	14025	1212.19	11529	944.226	13866	1232.53	4773	443.587	10673	866.315	2831	237.5	694	57.2607	1429	118.099	2185	189.835	8912	728.7	4661	404.25	2781	235.678
	AGAP001922	14004	1210.37	11544	945.455	13902	1235.73	4745	440.985	10652	864.61	2845	238.674	702	57.9208	1438	118.843	2199	191.051	8877	725.838	4682	406.071	2783	235.847
	AGAP001963	14	1.21003	22	1.8018	18	1.6	32	2.97398	28	2.27273	29	2.43289	1	0.0825083	3	0.247934	0	0	13	1.06296	10	0.867303	12	1.01695
	AGAP002031	13995	1209.59	11539	945.045	13860	1232	4750	441.45	10657	865.016	2847	238.842	703	58.0033	1435	118.595	2200	191.138	8882	726.247	4650	403.296	2770	234.746
	AGAP002368	7	0.605013	10	0.819001	5	0.444444	9	0.836431	10	0.811688	11	0.922819	1	0.0825083	2	0.165289	0	0	9	0.735895	6	0.520382	10	0.847458
	AGAP002561	63	5.44512	70	5.73301	56	4.97778	85	7.89963	120	9.74026	83	6.96309	5	0.412541	9	0.743802	11	0.955691	44	3.59771	34	2.94883	26	2.20339
	AGAP002562	69	5.9637	78	6.38821	51	4.53333	89	8.27138	117	9.49675	78	6.54362	8	0.660066	11	0.909091	16	1.3901	45	3.67948	29	2.51518	28	2.37288
	AGAP002590	66	5.70441	73	5.97871	51	4.53333	83	7.71375	121	9.82143	74	6.20805	3	0.247525	11	0.909091	12	1.04257	43	3.51594	33	2.8621	27	2.28814
	AGAP002660	31687	2738.72	33081	2709.34	31493	2799.38	13629	1266.64	39322	3191.72	8587	720.386	2411	198.927	4260	352.066	5928	515.03	17183	1404.99	12721	1103.3	5589	473.644
	AGAP002673	11	0.950735	13	1.0647	6	0.533333	10	0.929368	24	1.94805	16	1.34228	0	0	3	0.247934	1	0.086881	6	0.490597	6	0.520382	16	1.35593
	AGAP002696	57	4.92653	73	5.97871	42	3.73333	43	3.99628	70	5.68182	41	3.4396	4	0.330033	10	0.826446	12	1.04257	50	4.08831	38	3.29575	87	7.37288
	AGAP002697	60	5.18583	67	5.48731	45	4	51	4.73978	61	4.9513	42	3.52349	7	0.577558	13	1.07438	7	0.608167	52	4.25184	39	3.38248	83	7.0339
	AGAP002698	63	5.44512	69	5.65111	43	3.82222	50	4.64684	71	5.76299	40	3.3557	2	0.165017	11	0.909091	9	0.781929	50	4.08831	37	3.20902	79	6.69492
	AGAP002699	59	5.09939	69	5.65111	43	3.82222	52	4.83271	68	5.51948	53	4.44631	5	0.412541	14	1.15702	10	0.86881	51	4.17007	47	4.07632	86	7.28814
	AGAP002700	62	5.35869	70	5.73301	41	3.64444	52	4.83271	67	5.43831	45	3.77517	7	0.577558	11	0.909091	10	0.86881	49	4.00654	47	4.07632	82	6.94915
	AGAP002701	53	4.58081	74	6.06061	45	4	44	4.08922	64	5.19481	43	3.60738	5	0.412541	7	0.578512	10	0.86881	53	4.33361	42	3.64267	87	7.37288
	AGAP002749	11	0.950735	8	0.655201	6	0.533333	8	0.743494	6	0.487013	10	0.838926	0	0	0	0	0	0	10	0.817661	3	0.260191	11	0.932203
	AGAP002750	8	0.691443	8	0.655201	4	0.355556	8	0.743494	5	0.405844	11	0.922819	0	0	0	0	0	0	8	0.654129	3	0.260191	8	0.677966
	AGAP002774	780	67.4157	707	57.9034	672	59.7333	657	61.0595	798	64.7727	476	39.9329	95	7.83828	285	23.5537	130	11.2945	549	44.8896	406	35.2125	204	17.2881
	AGAP003100	88098	7614.35	262915	21532.8	88678	7882.49	88423	8217.75	308744	25060.4	104544	8770.47	10270	847.36	46427	3836.94	26912	2338.14	52574	4298.77	45227	3922.55	15752	1334.92
	AGAP003103	5124	442.869	7664	627.682	7477	664.622	992	92.1933	9663	784.334	1263	105.956	196	16.1716	541	44.7107	1235	107.298	3718	304.007	3075	266.696	1429	121.102
	AGAP003104	88074	7612.27	262895	21531.1	88668	7881.6	88435	8218.87	308790	25064.1	104592	8774.5	10234	844.389	46404	3835.04	26937	2340.31	52620	4302.53	45222	3922.12	15766	1336.1
	AGAP003107	31710	2740.71	33057	2707.37	31532	2802.84	13663	1269.8	39353	3194.24	8579	719.715	2411	198.927	4240	350.413	5934	515.552	17180	1404.74	12690	1100.61	5570	472.034
	AGAP003298	34	2.93863	35	2.8665	34	3.02222	27	2.50929	30	2.43506	25	2.09732	1	0.0825083	3	0.247934	5	0.434405	19	1.55356	18	1.56114	21	1.77966
	AGAP003299	17	1.46932	16	1.3104	19	1.68889	23	2.13755	31	2.51623	32	2.68456	3	0.247525	2	0.165289	2	0.173762	16	1.30826	11	0.954033	15	1.27119
	AGAP003407	91	7.86517	92	7.53481	82	7.28889	57	5.2974	111	9.00974	55	4.61409	9	0.742574	11	0.909091	15	1.30321	37	3.02535	29	2.51518	26	2.20339
	AGAP003426	2293	198.185	5106	418.182	2022	179.733	485	45.0743	986	80.0325	244	20.4698	92	7.59076	193	15.9504	220	19.1138	786	64.2682	868	75.2819	260	22.0339
	AGAP003435	19	1.64218	37	3.0303	20	1.77778	19	1.7658	98	7.95455	56	4.69799	0	0	9	0.743802	1	0.086881	40	3.27065	57	4.94363	88	7.45763
	AGAP003436	20	1.72861	36	2.9484	23	2.04444	24	2.23048	104	8.44156	50	4.19463	1	0.0825083	11	0.909091	5	0.434405	27	2.20769	47	4.07632	83	7.0339
	AGAP003448	2495	215.644	2693	220.557	2301	204.533	1426	132.528	2579	209.334	1446	121.309	862	71.1221	886	73.2231	1039	90.2693	710	58.054	631	54.7268	878	74.4068
	AGAP003450	778	67.2429	690	56.5111	667	59.2889	639	59.3866	812	65.9091	467	39.1779	99	8.16832	276	22.8099	135	11.7289	545	44.5626	410	35.5594	204	17.2881
	AGAP003451	2509	216.854	2677	219.247	2309	205.244	1428	132.714	2557	207.549	1428	119.799	870	71.7822	876	72.3967	1035	89.9218	693	56.6639	633	54.9003	884	74.9153
	AGAP003452	26	2.24719	23	1.8837	15	1.33333	14	1.30112	29	2.3539	29	2.43289	0	0	0	0	0	0	18	1.47179	12	1.04076	18	1.52542
	AGAP003455	776	67.07	681	55.774	678	60.2667	639	59.3866	800	64.9351	483	40.5201	106	8.74587	266	21.9835	127	11.0339	532	43.4996	410	35.5594	194	16.4407
	AGAP003456	2502	216.249	2678	219.328	2298	204.267	1435	133.364	2568	208.442	1436	120.47	864	71.2871	882	72.8926	1042	90.53	709	57.9722	631	54.7268	887	75.1695
	AGAP003511	26	2.24719	32	2.6208	31	2.75556	33	3.06691	49	3.97727	29	2.43289	2	0.165017	7	0.578512	3	0.260643	31	2.53475	21	1.82134	25	2.11864
	AGAP003828	2579	222.904	1957	160.278	1913	170.044	2758	256.32	3444	279.545	2479	207.97	269	22.1947	525	43.3884	333	28.9314	1206	98.61	1577	136.774	593	50.2542
	AGAP003829	2369	204.754	1822	149.222	1771	157.422	2520	234.201	3197	259.497	2170	182.047	205	16.9142	419	34.6281	293	25.4561	921	75.3066	1357	117.693	386	32.7119
	AGAP003835	15	1.29646	18	1.4742	15	1.33333	11	1.0223	19	1.54221	23	1.92953	3	0.247525	5	0.413223	2	0.173762	17	1.39002	9	0.780572	12	1.01695
	AGAP003946	42	3.63008	26	2.1294	13	1.15556	6	0.557621	19	1.54221	5	0.419463	2	0.165017	3	0.247934	1	0.086881	7	0.572363	11	0.954033	10	0.847458
	AGAP003947	47	4.06223	58	4.7502	50	4.44444	36	3.34572	74	6.00649	50	4.19463	3	0.247525	2	0.165289	6	0.521286	42	3.43418	33	2.8621	25	2.11864
	AGAP003950	785	67.8479	683	55.9378	664	59.0222	649	60.316	791	64.2045	483	40.5201	96	7.92079	271	22.3967	130	11.2945	541	44.2355	413	35.8196	201	17.0339
	AGAP003951	40	3.45722	27	2.2113	12	1.06667	10	0.929368	18	1.46104	9	0.755034	2	0.165017	3	0.247934	2	0.173762	9	0.735895	9	0.780572	6	0.508475
	AGAP003958	40	3.45722	26	2.1294	13	1.15556	2	0.185874	20	1.62338	10	0.838926	5	0.412541	2	0.165289	3	0.260643	4	0.327065	12	1.04076	3	0.254237
	AGAP003978	31683	2738.38	33085	2709.66	31505	2800.44	13646	1268.22	39348	3193.83	8558	717.953	2404	198.35	4253	351.488	5939	515.986	17196	1406.05	12714	1102.69	5530	468.644
	AGAP003998	2	0.172861	20	1.638	6	0.533333	8	0.743494	19	1.54221	7	0.587248	3	0.247525		0	2	0.173762	12	0.981194	12	1.04076	9	0.762712
	AGAP004009	74	6.39585	83	6.79771	51	4.53333	96	8.92193	126	10.2273	78	6.54362	5	0.412541	12	0.991736	15	1.30321	46	3.76124	33	2.8621	37	3.13559
	AGAP004040	218	18.8418	116	9.50041	152	13.5111	154	14.3123	185	15.0162	121	10.151	19	1.56766	43	3.55372	52	4.51781	116	9.48487	53	4.5967	38	3.22034
	AGAP004041	8	0.691443	6	0.4914	6	0.533333	8	0.743494	18	1.46104	6	0.503356	0	0	3	0.247934	1	0.086881	4	0.327065	3	0.260191	14	1.18644
	AGAP004043	5	0.432152	5	0.4095	1	0.0888889	3	0.27881	9	0.730519	8	0.671141	3	0.247525	0	0	1	0.086881	4	0.327065	7	0.607112	6	0.508475
	AGAP004044	95	8.21089	95	7.78051	74	6.57778	58	5.39033	113	9.17208	60	5.03356	10	0.825083	12	0.991736	16	1.3901	36	2.94358	28	2.42845	32	2.71186
	AGAP004045	14	1.21003	16	1.3104	16	1.42222	14	1.30112	15	1.21753	14	1.1745	2	0.165017	4	0.330579	2	0.173762	12	0.981194	8	0.693842	14	1.18644
	AGAP004047	5099	440.709	7664	627.682	7486	665.422	982	91.2639	9702	787.5	1265	106.124	192	15.8416	527	43.5537	1231	106.95	3736	305.478	3074	266.609	1406	119.153
	AGAP004058	5075	438.634	7631	624.98	7462	663.289	974	90.5204	9653	783.523	1246	104.53	185	15.264	532	43.9669	1232	107.037	3731	305.07	3014	261.405	1386	117.458
	AGAP004073	33	2.8522	42	3.4398	34	3.02222	43	3.99628	44	3.57143	30	2.51678	5	0.412541	6	0.495868	4	0.347524	30	2.45298	20	1.73461	24	2.0339
	AGAP004074	140	12.1003	100	8.19001	110	9.77778	81	7.52788	161	13.0682	65	5.45302	15	1.23762	11	0.909091	18	1.56386	132	10.7931	88	7.63226	58	4.91525
	AGAP004111	25	2.16076	13	1.0647	10	0.888889	18	1.67286	23	1.86688	23	1.92953	0	0	1	0.0826446	0	0	12	0.981194	13	1.12749	16	1.35593
	AGAP004304	86	7.43302	83	6.79771	51	4.53333	26	2.41636	31	2.51623	19	1.59396	8	0.660066	14	1.15702	13	1.12945	36	2.94358	26	2.25499	18	1.52542
	AGAP004305	647	55.9205	495	40.5405	535	47.5556	266	24.7212	504	40.9091	258	21.6443	29	2.39274	51	4.21488	46	3.99652	540	44.1537	570	49.4363	399	33.8136
	AGAP004364	785	67.8479	694	56.8387	675	60	651	60.5019	795	64.5292	482	40.4362	99	8.16832	269	22.2314	135	11.7289	541	44.2355	415	35.9931	207	17.5424
	AGAP004365	2516	217.459	2701	221.212	2294	203.911	1424	132.342	2582	209.578	1438	120.638	868	71.6172	884	73.0579	1040	90.3562	700	57.2363	628	54.4666	897	76.0169
	AGAP004387	68	5.87727	100	8.19001	83	7.37778	70	6.50558	177	14.3669	68	5.7047	11	0.907591	8	0.661157	9	0.781929	33	2.69828	56	4.8569	74	6.27119
	AGAP004388	42	3.63008	24	1.9656	10	0.888889	10	0.929368	19	1.54221	6	0.503356	1	0.0825083	3	0.247934	2	0.173762	7	0.572363	8	0.693842	6	0.508475
	AGAP004389	65	5.61798	98	8.02621	77	6.84444	69	6.41264	183	14.8539	75	6.29195	6	0.49505	8	0.661157	9	0.781929	30	2.45298	44	3.81613	69	5.84746
	AGAP004390	37	3.19793	20	1.638	17	1.51111	10	0.929368	20	1.62338	8	0.671141	1	0.0825083	9	0.743802	4	0.347524	7	0.572363	7	0.607112	7	0.59322
	AGAP004415	23	1.9879	18	1.4742	11	0.977778	17	1.57993	21	1.70455	24	2.01342	1	0.0825083	2	0.165289	2	0.173762	13	1.06296	21	1.82134	21	1.77966
	AGAP004421	66	5.70441	72	5.89681	39	3.46667	48	4.46097	67	5.43831	50	4.19463	6	0.49505	8	0.661157	6	0.521286	51	4.17007	42	3.64267	85	7.20339
	AGAP004436	4941	427.053	3045	249.386	2950	262.222	1793	166.636	1897	153.977	1105	92.7013	406	33.4983	618	51.0744	843	73.2407	2430	198.692	1454	126.106	759	64.322
	AGAP004536	630	54.4512	505	41.3595	549	48.8	254	23.6059	501	40.6656	266	22.3154	23	1.89769	55	4.54545	42	3.649	544	44.4808	576	49.9566	377	31.9492
	AGAP004538	775	66.9836	698	57.1663	673	59.8222	641	59.5725	795	64.5292	476	39.9329	94	7.75578	270	22.314	123	10.6864	557	45.5437	392	33.9983	196	16.6102
	AGAP004821	5127	443.129	7673	628.419	7481	664.978	981	91.171	9700	787.338	1261	105.789	188	15.5116	547	45.2066	1231	106.95	3714	303.679	3086	267.65	1409	119.407
	AGAP004924	102	8.8159	162	13.2678	136	12.0889	104	9.66543	260	21.1039	74	6.20805	6	0.49505	17	1.40496	29	2.51955	36	2.94358	56	4.8569	24	2.0339
	AGAP004925	254	21.9533	224	18.3456	223	19.8222	178	16.5428	323	26.2175	134	11.2416	16	1.32013	31	2.56198	32	2.78019	89	7.27719	116	10.0607	32	2.71186
	AGAP004926	253	21.8669	213	17.4447	215	19.1111	182	16.9145	315	25.5682	142	11.9128	18	1.48515	28	2.31405	35	3.04083	90	7.35895	126	10.928	31	2.62712
	AGAP004927	2309	199.568	5109	418.428	2024	179.911	499	46.3755	994	80.6818	243	20.3859	96	7.92079	192	15.8678	220	19.1138	781	63.8594	867	75.1951	248	21.0169
	AGAP005083	16	1.38289	21	1.7199	19	1.68889	30	2.7881	32	2.5974	30	2.51678	1	0.0825083	1	0.0826446	3	0.260643	10	0.817661	6	0.520382	17	1.44068
	AGAP005084	25	2.16076	17	1.3923	18	1.6	31	2.88104	33	2.67857	32	2.68456	2	0.165017	6	0.495868	2	0.173762	12	0.981194	11	0.954033	11	0.932203
	AGAP005089	35	3.02506	34	2.7846	36	3.2	20	1.85874	49	3.97727	13	1.0906	3	0.247525	3	0.247934	4	0.347524	9	0.735895	14	1.21422	16	1.35593
	AGAP005090	5710	493.518	6634	543.325	7298	648.711	1919	178.346	3248	263.636	1128	94.6309	2328	192.079	2494	206.116	1620	140.747	1836	150.123	1439	124.805	1213	102.797
	AGAP005157	5119	442.437	7650	626.536	7469	663.911	994	92.3792	9685	786.12	1265	106.124	188	15.5116	535	44.2149	1234	107.211	3755	307.032	3075	266.696	1399	118.559
	AGAP005224	31686	2738.63	33047	2706.55	31540	2803.56	13656	1269.14	39333	3192.61	8552	717.45	2400	198.02	4244	350.744	5914	513.814	17192	1405.72	12695	1101.04	5556	470.847
	AGAP005436	28	2.42005	18	1.4742	10	0.888889	19	1.7658	23	1.86688	20	1.67785	2	0.165017	2	0.165289	3	0.260643	13	1.06296	13	1.12749	22	1.86441
	AGAP005439	88046	7609.85	262965	21536.9	88648	7879.82	88360	8211.9	308767	25062.3	104562	8771.98	10264	846.865	46416	3836.03	26938	2340.4	52575	4298.86	45226	3922.46	15785	1337.71
	AGAP005441	88075	7612.36	262916	21532.8	88695	7884	88415	8217.01	308758	25061.5	104590	8774.33	10242	845.05	46428	3837.02	26911	2338.05	52579	4299.18	45220	3921.94	15801	1339.07
	AGAP005442	65	5.61798	74	6.06061	35	3.11111	10	0.929368	10	0.811688	9	0.755034	3	0.247525	6	0.495868	6	0.521286	14	1.14473	13	1.12749	5	0.423729
	AGAP005443	88097	7614.26	262910	21532.4	88667	7881.51	88375	8213.29	308749	25060.8	104597	8774.92	10242	845.05	46408	3835.37	26903	2337.36	52553	4297.06	45228	3922.64	15765	1336.02
	AGAP005517	114	9.85307	246	20.1474	163	14.4889	110	10.223	488	39.6104	122	10.2349	26	2.14521	38	3.1405	27	2.34579	116	9.48487	56	4.8569	90	7.62712
	AGAP005554	4958	428.522	3041	249.058	2923	259.822	1789	166.264	1909	154.951	1108	92.953	407	33.5809	620	51.2397	845	73.4144	2430	198.692	1439	124.805	763	64.661
	AGAP005676	264	22.8176	285	23.3415	217	19.2889	250	23.2342	465	37.7435	201	16.8624	19	1.56766	49	4.04959	65	5.64726	108	8.83074	125	10.8413	72	6.10169
	AGAP005692	31644	2735	33039	2705.9	31542	2803.73	13666	1270.07	39336	3192.86	8562	718.289	2410	198.845	4228	349.421	5948	516.768	17187	1405.31	12728	1103.9	5597	474.322
	AGAP005726	83	7.17373	96	7.86241	78	6.93333	51	4.73978	116	9.41558	55	4.61409	10	0.825083	17	1.40496	15	1.30321	39	3.18888	35	3.03556	28	2.37288
	AGAP005867	68	5.87727	80	6.55201	50	4.44444	91	8.45725	116	9.41558	77	6.45973	8	0.660066	16	1.32231	11	0.955691	42	3.43418	39	3.38248	28	2.37288
	AGAP005868	70	6.05013	80	6.55201	56	4.97778	86	7.99257	123	9.98377	81	6.7953	6	0.49505	9	0.743802	12	1.04257	44	3.59771	32	2.77537	29	2.45763
	AGAP005875	70	6.05013	73	5.97871	55	4.88889	90	8.36431	115	9.33442	73	6.12416	7	0.577558	10	0.826446	12	1.04257	42	3.43418	33	2.8621	30	2.54237
	AGAP005876	5110	441.659	7680	628.993	7472	664.178	982	91.2639	9693	786.769	1250	104.866	188	15.5116	536	44.2975	1238	107.559	3731	305.07	3084	267.476	1394	118.136
	AGAP005900	4950	427.831	3029	248.075	2938	261.156	1777	165.149	1915	155.438	1117	93.7081	413	34.0759	617	50.9917	832	72.285	2424	198.201	1454	126.106	772	65.4237
	AGAP006189	25	2.16076	16	1.3104	19	1.68889	30	2.7881	30	2.43506	33	2.76846	0	0	2	0.165289	2	0.173762	9	0.735895	11	0.954033	16	1.35593
	AGAP006284	3	0.259291	6	0.4914	2	0.177778	0	0	1	0.0811688	0	0	1	0.0825083	1	0.0826446	0	0	0	0	1	0.0867303	1	0.0847458
	AGAP006285	0	0	3	0.2457	1	0.0888889	1	0.0929368	0	0	1	0.0838926	0	0	0	0	1	0.086881	1	0.0817661	0	0	1	0.0847458
	AGAP006286	0	0	1	0.0819001	0	0	0	0	1	0.0811688	0	0	0	0	0	0	0	0	0	0	1	0.0867303	0	0
	AGAP006287	1	0.0864304	3	0.2457	1	0.0888889	0	0	1	0.0811688	1	0.0838926	0	0	1	0.0826446	0	0	1	0.0817661	0	0	1	0.0847458
	AGAP006288	3	0.259291	6	0.4914	1	0.0888889	2	0.185874	5	0.405844	0	0	0	0	1	0.0826446	1	0.086881	2	0.163532	0	0	1	0.0847458
	AGAP006289	3	0.259291	2	0.1638	2	0.177778	2	0.185874	3	0.243506	1	0.0838926	0	0	0	0	0	0	1	0.0817661	1	0.0867303	0	0
	AGAP006290	7	0.605013	17	1.3923	3	0.266667	8	0.743494	8	0.649351	4	0.33557	0	0	4	0.330579	1	0.086881	3	0.245298	3	0.260191	6	0.508475
	AGAP006291	10	0.864304	17	1.3923	5	0.444444	6	0.557621	7	0.568182	10	0.838926	0	0	4	0.330579	1	0.086881	2	0.163532	5	0.433651	8	0.677966
	AGAP006292	5	0.432152	3	0.2457	2	0.177778	1	0.0929368	2	0.162338	2	0.167785	0	0	1	0.0826446	0	0	1	0.0817661	2	0.173461	1	0.0847458
	AGAP006293	2	0.172861	3	0.2457	1	0.0888889	0	0	0	0	1	0.0838926	0	0	2	0.165289	2	0.173762	1	0.0817661	3	0.260191	1	0.0847458
	AGAP006294	1	0.0864304	4	0.3276	1	0.0888889	2	0.185874	1	0.0811688	2	0.167785	0	0	0	0	0	0	1	0.0817661	0	0	0	0
	AGAP006295	5	0.432152	3	0.2457	0	0	0	0	2	0.162338	3	0.251678	1	0.0825083	1	0.0826446	2	0.173762	2	0.163532	0	0	2	0.169492
	AGAP006296	0	0	2	0.1638	1	0.0888889	1	0.0929368	3	0.243506	1	0.0838926	1	0.0825083	0	0	0	0	0	0	0	0	0	0
	AGAP006297	4	0.345722	4	0.3276	2	0.177778	2	0.185874	1	0.0811688	1	0.0838926	0	0	0	0	1	0.086881	4	0.327065	0	0	0	0
	AGAP006298	3	0.259291	7	0.573301	4	0.355556	1	0.0929368	1	0.0811688	0	0	0	0	0	0	0	0	1	0.0817661	0	0	0	0
	AGAP006299	0	0	1	0.0819001	1	0.0888889	1	0.0929368	1	0.0811688	1	0.0838926	0	0	0	0	0	0	0	0	1	0.0867303	0	0
	AGAP006300	1	0.0864304	3	0.2457	1	0.0888889	0	0	1	0.0811688	1	0.0838926	0	0	1	0.0826446	0	0	1	0.0817661	1	0.0867303	2	0.169492
	AGAP006301	1	0.0864304	3	0.2457	2	0.177778	0	0	1	0.0811688	0	0	0	0	0	0	0	0	0	0	0	0	0	0
	AGAP006302	4	0.345722	3	0.2457	2	0.177778	2	0.185874	2	0.162338	0	0	1	0.0825083	0	0	0	0	0	0	1	0.0867303	0	0
	AGAP006303	2	0.172861	2	0.1638	2	0.177778	1	0.0929368	1	0.0811688	0	0	0	0	0	0	0	0	0	0	0	0	0	0
	AGAP006304	1	0.0864304	8	0.655201	2	0.177778	2	0.185874	1	0.0811688	0	0	0	0	3	0.247934	2	0.173762	3	0.245298	1	0.0867303	1	0.0847458
	AGAP006305	1	0.0864304	4	0.3276	2	0.177778	0	0	1	0.0811688	3	0.251678	0	0	0	0	0	0	0	0	0	0	1	0.0847458
	AGAP006306	2	0.172861	3	0.2457	2	0.177778	1	0.0929368	1	0.0811688	1	0.0838926	0	0	0	0	0	0	1	0.0817661	1	0.0867303	0	0
	AGAP006307	0	0	5	0.4095	2	0.177778	3	0.27881	3	0.243506	0	0	0	0	1	0.0826446	0	0	1	0.0817661	2	0.173461	3	0.254237
	AGAP006308	2	0.172861	2	0.1638	2	0.177778	0	0	0	0	0	0	2	0.165017	1	0.0826446	0	0	1	0.0817661	1	0.0867303	0	0
	AGAP006309	1	0.0864304	7	0.573301	3	0.266667	1	0.0929368	2	0.162338	2	0.167785	0	0	0	0	0	0	1	0.0817661	0	0	1	0.0847458
	AGAP006310	2	0.172861	4	0.3276	2	0.177778	0	0	1	0.0811688	0	0	1	0.0825083	0	0	1	0.086881	1	0.0817661	1	0.0867303	1	0.0847458
	AGAP006311	2	0.172861	3	0.2457	1	0.0888889	2	0.185874	0	0	0	0	0	0	3	0.247934	1	0.086881	1	0.0817661	0	0	1	0.0847458
	AGAP006312	1	0.0864304	2	0.1638	1	0.0888889	0	0	0	0	2	0.167785	0	0	0	0	0	0	0	0	1	0.0867303	1	0.0847458
	AGAP006313	2	0.172861	9	0.737101	4	0.355556	2	0.185874	2	0.162338	0	0	1	0.0825083	2	0.165289	0	0	2	0.163532	1	0.0867303	1	0.0847458
	AGAP006314	1	0.0864304	4	0.3276	1	0.0888889	2	0.185874	2	0.162338	1	0.0838926	0	0	2	0.165289	1	0.086881	0	0	1	0.0867303	2	0.169492
	AGAP006315	2	0.172861	1	0.0819001	1	0.0888889	0	0	1	0.0811688	2	0.167785	0	0	1	0.0826446	0	0	1	0.0817661	0	0	0	0
	AGAP006316	1	0.0864304	4	0.3276	1	0.0888889	2	0.185874	1	0.0811688	1	0.0838926	0	0	0	0	0	0	0	0	1	0.0867303	0	0
	AGAP006317	2	0.172861	2	0.1638	1	0.0888889	1	0.0929368	0	0	1	0.0838926	0	0	1	0.0826446	1	0.086881	1	0.0817661	1	0.0867303	2	0.169492
	AGAP006318	2	0.172861	5	0.4095	1	0.0888889	0	0	3	0.243506	1	0.0838926	0	0	2	0.165289	0	0	1	0.0817661	1	0.0867303	0	0
	AGAP006319	0	0	6	0.4914	0	0	2	0.185874	3	0.243506	2	0.167785	0	0	1	0.0826446	0	0	1	0.0817661	0	0	2	0.169492
	AGAP006320	0	0	0	0	2	0.177778	1	0.0929368	1	0.0811688	1	0.0838926	0	0	0	0	0	0	0	0	1	0.0867303	3	0.254237
	AGAP006322	60	5.18583	65	5.32351	47	4.17778	52	4.83271	64	5.19481	46	3.85906	3	0.247525	8	0.661157	11	0.955691	57	4.66067	47	4.07632	83	7.0339
	AGAP006329	2517	217.545	2707	221.704	2294	203.911	1438	133.643	2569	208.523	1460	122.483	866	71.4521	894	73.8843	1032	89.6612	726	59.3622	628	54.4666	892	75.5932
	AGAP006331	2520	217.805	2694	220.639	2291	203.644	1440	133.829	2570	208.604	1436	120.47	861	71.0396	879	72.6446	1047	90.9644	716	58.5446	637	55.2472	889	75.339
	AGAP006332	83	7.17373	78	6.38821	50	4.44444	26	2.41636	40	3.24675	26	2.18121	10	0.825083	11	0.909091	10	0.86881	23	1.88062	23	1.9948	14	1.18644
	AGAP006333	2512	217.113	2697	220.885	2296	204.089	1433	133.178	2570	208.604	1443	121.057	860	70.9571	880	72.7273	1048	91.0513	703	57.4816	625	54.2064	905	76.6949
	AGAP006334	2518	217.632	2697	220.885	2318	206.044	1436	133.457	2584	209.74	1430	119.966	865	71.3696	892	73.719	1061	92.1807	713	58.2993	639	55.4206	902	76.4407
	AGAP006336	2507	216.681	2676	219.165	2307	205.067	1423	132.249	2573	208.847	1434	120.302	872	71.9472	891	73.6364	1051	91.3119	697	56.991	626	54.2931	887	75.1695
	AGAP006337	2522	217.978	2698	220.966	2307	205.067	1429	132.807	2574	208.929	1434	120.302	861	71.0396	879	72.6446	1030	89.4874	715	58.4628	631	54.7268	886	75.0847
	AGAP006338	74	6.39585	87	7.12531	49	4.35556	23	2.13755	31	2.51623	20	1.67785	7	0.577558	18	1.4876	14	1.21633	30	2.45298	26	2.25499	17	1.44068
	AGAP006341	83	7.17373	84	6.87961	42	3.73333	34	3.15985	28	2.27273	21	1.76174	7	0.577558	13	1.07438	10	0.86881	35	2.86182	23	1.9948	20	1.69492
	AGAP006351	76	6.56871	86	7.04341	46	4.08889	25	2.32342	33	2.67857	23	1.92953	9	0.742574	10	0.826446	9	0.781929	24	1.96239	16	1.38768	21	1.77966
	AGAP006352	2522	217.978	2677	219.247	2311	205.422	1428	132.714	2565	208.198	1422	119.295	858	70.7921	869	71.8182	1037	90.0956	714	58.381	632	54.8135	882	74.7458
	AGAP006401	31667	2736.99	33082	2709.42	31518	2801.6	13643	1267.94	39339	3193.1	8561	718.205	2391	197.277	4262	352.231	5929	515.117	17211	1407.28	12732	1104.25	5595	474.153
	AGAP006519	19	1.64218	17	1.3923	17	1.51111	35	3.25279	29	2.3539	23	1.92953	1	0.0825083	3	0.247934	2	0.173762	9	0.735895	12	1.04076	16	1.35593
	AGAP006538	5158	445.808	25009	2048.24	4314	383.467	7951	738.941	40594	3294.97	18328	1537.58	1372	113.201	11148	921.322	4685	407.037	4643	379.64	3865	335.212	813	68.8983
	AGAP006639	9	0.777874	25	2.0475	8	0.711111	2	0.185874	6	0.487013	2	0.167785	0	0		0	2	0.173762	4	0.327065	2	0.173461	4	0.338983
	AGAP006692	66	5.70441	105	8.59951	72	6.4	68	6.3197	172	13.961	72	6.04027	11	0.907591	11	0.909091	9	0.781929	36	2.94358	53	4.5967	75	6.35593
	AGAP006694	35	3.02506	51	4.1769	40	3.55556	18	1.67286	48	3.8961	24	2.01342	3	0.247525	11	0.909091	5	0.434405	8	0.654129	17	1.47441	11	0.932203
	AGAP006787	631	54.5376	517	42.3423	539	47.9111	254	23.6059	504	40.9091	265	22.2315	29	2.39274	62	5.12397	40	3.47524	554	45.2984	579	50.2168	397	33.6441
	AGAP006801	2297	198.531	5106	418.182	2030	180.444	485	45.0743	992	80.5195	248	20.8054	92	7.59076	192	15.8678	219	19.0269	778	63.6141	871	75.5421	243	20.5932
	AGAP006886	31680	2738.12	33067	2708.19	31534	2803.02	13636	1267.29	39330	3192.37	8578	719.631	2396	197.69	4247	350.992	5916	513.988	17201	1406.46	12704	1101.82	5568	471.864
	AGAP006922	13	1.1236	7	0.573301	8	0.711111	3	0.27881	6	0.487013	8	0.671141	1	0.0825083	1	0.0826446	1	0.086881	10	0.817661	7	0.607112	3	0.254237
	AGAP007047	5101	440.882	7660	627.355	7462	663.289	970	90.1487	9691	786.607	1270	106.544	187	15.429	532	43.9669	1241	107.819	3722	304.334	3080	267.129	1407	119.237
	AGAP007222	42	3.63008	84	6.87961	50	4.44444	45	4.18216	157	12.7435	46	3.85906	8	0.660066	11	0.909091	8	0.695048	50	4.08831	22	1.90807	53	4.49153
	AGAP007261	5089	439.844	7691	629.894	7480	664.889	970	90.1487	9687	786.282	1271	106.628	190	15.6766	539	44.5455	1237	107.472	3734	305.315	3064	265.742	1403	118.898
	AGAP007267	788	68.1072	701	57.412	670	59.5556	656	60.9665	785	63.7175	477	40.0168	90	7.42574	270	22.314	131	11.3814	543	44.399	404	35.039	207	17.5424
	AGAP007268	2301	198.876	5111	418.591	2036	180.978	493	45.8178	985	79.9513	242	20.302	93	7.67327	196	16.1983	223	19.3745	788	64.4317	874	75.8023	253	21.4407
	AGAP007328	21	1.81504	17	1.3923	12	1.06667	25	2.32342	35	2.84091	28	2.34899	5	0.412541	1	0.0826446	4	0.347524	7	0.572363	7	0.607112	15	1.27119
	AGAP007329	19	1.64218	21	1.7199	16	1.42222	25	2.32342	30	2.43506	29	2.43289	2	0.165017	2	0.165289	0	0	8	0.654129	13	1.12749	11	0.932203
	AGAP007330	57	4.92653	67	5.48731	48	4.26667	51	4.73978	68	5.51948	46	3.85906	5	0.412541	9	0.743802	7	0.608167	54	4.41537	48	4.16305	88	7.45763
	AGAP007350	76	6.56871	88	7.20721	53	4.71111	29	2.69517	35	2.84091	24	2.01342	7	0.577558	23	1.90083	11	0.955691	32	2.61652	23	1.9948	15	1.27119
	AGAP007351	32	2.76577	50	4.095	25	2.22222	33	3.06691	92	7.46753	27	2.2651	3	0.247525	3	0.247934	3	0.260643	13	1.06296	20	1.73461	28	2.37288
	AGAP007352	31	2.67934	60	4.914	33	2.93333	39	3.62454	89	7.22403	21	1.76174	2	0.165017	8	0.661157	1	0.086881	15	1.22649	27	2.34172	30	2.54237
	AGAP007360	31	2.67934	61	4.9959	27	2.4	29	2.69517	96	7.79221	23	1.92953	2	0.165017	3	0.247934	4	0.347524	14	1.14473	25	2.16826	30	2.54237
	AGAP007441	84	7.26016	84	6.87961	46	4.08889	32	2.97398	32	2.5974	24	2.01342	6	0.49505	14	1.15702	7	0.608167	39	3.18888	21	1.82134	18	1.52542
	AGAP007444	0	0	1	0.0819001	3	0.266667	4	0.371747	6	0.487013	4	0.33557		0		0	2	0.173762	3	0.245298	8	0.693842	3	0.254237
	AGAP007449	4946	427.485	3037	248.731	2947	261.956	1791	166.45	1916	155.519	1112	93.2886	412	33.9934	623	51.4876	842	73.1538	2426	198.365	1456	126.279	771	65.339
	AGAP007526	4954	428.176	3039	248.894	2928	260.267	1771	164.591	1902	154.383	1111	93.2047	417	34.4059	625	51.6529	846	73.5013	2426	198.365	1445	125.325	757	64.1525
	AGAP007528	31665	2736.82	33055	2707.21	31495	2799.56	13648	1268.4	39320	3191.56	8580	719.799	2402	198.185	4253	351.488	5932	515.378	17250	1410.47	12681	1099.83	5573	472.288
	AGAP007554	5708	493.345	6617	541.933	7301	648.978	1918	178.253	3238	262.825	1142	95.8054	2335	192.657	2506	207.107	1615	140.313	1836	150.123	1446	125.412	1216	103.051
	AGAP007555	4948	427.658	3023	247.584	2930	260.444	1785	165.892	1912	155.195	1117	93.7081	415	34.2409	629	51.9835	840	72.98	2436	199.182	1452	125.932	749	63.4746
	AGAP007559	8	0.691443	36	2.9484	10	0.888889	8	0.743494	19	1.54221	7	0.587248	0	0	1	0.0826446	4	0.347524	10	0.817661	8	0.693842	13	1.10169
	AGAP007561	19	1.64218	24	1.9656	15	1.33333	9	0.836431	35	2.84091	14	1.1745	7	0.577558	3	0.247934	2	0.173762	13	1.06296	20	1.73461	9	0.762712
	AGAP007694	5121	442.61	7666	627.846	7468	663.822	972	90.3346	9692	786.688	1262	105.872	188	15.5116	532	43.9669	1223	106.255	3733	305.233	3069	266.175	1412	119.661
	AGAP007695	2792	241.314	2122	173.792	2100	186.667	1271	118.123	1951	158.36	1187	99.5805	176	14.5215	324	26.7769	339	29.4526	2305	188.471	2364	205.03	1285	108.898
	AGAP008029	5121	442.61	7690	629.812	7458	662.933	985	91.5428	9687	786.282	1266	106.208	190	15.6766	548	45.2893	1238	107.559	3727	304.742	3080	267.129	1410	119.492
	AGAP008030	5112	441.832	7677	628.747	7467	663.733	968	89.9628	9683	785.958	1263	105.956	191	15.7591	544	44.9587	1244	108.08	3728	304.824	3061	265.481	1405	119.068
	AGAP008066	68	5.87727	79	6.47011	60	5.33333	88	8.17844	121	9.82143	72	6.04027	5	0.412541	9	0.743802	11	0.955691	44	3.59771	33	2.8621	28	2.37288
	AGAP008068	5	0.432152	17	1.3923	8	0.711111	10	0.929368	17	1.37987	15	1.25839	1	0.0825083	0	0	1	0.086881	4	0.327065	9	0.780572	16	1.35593
	AGAP008069	30	2.59291	41	3.3579	21	1.86667	22	2.04461	55	4.46429	21	1.76174	2	0.165017	4	0.330579	5	0.434405	14	1.14473	27	2.34172	28	2.37288
	AGAP008211	5122	442.697	7680	628.993	7464	663.467	978	90.8922	9682	785.877	1247	104.614	182	15.0165	543	44.876	1240	107.732	3730	304.988	3064	265.742	1408	119.322
	AGAP008220	41	3.54365	27	2.2113	17	1.51111	7	0.650558	24	1.94805	5	0.419463	0	0	6	0.495868	2	0.173762	6	0.490597	10	0.867303	8	0.677966
	AGAP008346	763	65.9464	692	56.6749	688	61.1556	657	61.0595	790	64.1234	489	41.0235	86	7.09571	278	22.9752	133	11.5552	546	44.6443	409	35.4727	190	16.1017
	AGAP008383	18	1.55575	19	1.5561	17	1.51111	19	1.7658	31	2.51623	21	1.76174	1	0.0825083	2	0.165289	2	0.173762	20	1.63532	18	1.56114	20	1.69492
	AGAP008485	5102	440.968	7695	630.221	7460	663.111	990	92.0074	9693	786.769	1265	106.124	181	14.934	548	45.2893	1243	107.993	3725	304.579	3082	267.303	1399	118.559
	AGAP008581	73	6.30942	96	7.86241	50	4.44444	27	2.50929	27	2.19156	25	2.09732	4	0.330033	16	1.32231	8	0.695048	32	2.61652	26	2.25499	17	1.44068
	AGAP008586	77	6.65514	78	6.38821	42	3.73333	30	2.7881	34	2.75974	18	1.51007	5	0.412541	8	0.661157	9	0.781929	27	2.20769	21	1.82134	12	1.01695
	AGAP008587	5136	443.907	24999	2047.42	4306	382.756	7959	739.684	40591	3294.72	18328	1537.58	1374	113.366	11156	921.983	4695	407.906	4638	379.231	3873	335.906	800	67.7966
	AGAP008589	31	2.67934	48	3.9312	13	1.15556	9	0.836431	25	2.02922	15	1.25839	4	0.330033	3	0.247934	0	0	10	0.817661	14	1.21422	14	1.18644
	AGAP008591	31691	2739.07	33085	2709.66	31524	2802.13	13654	1268.96	39318	3191.4	8567	718.708	2394	197.525	4250	351.24	5940	516.073	17201	1406.46	12725	1103.64	5574	472.373
	AGAP008592	31689	2738.89	33091	2710.16	31494	2799.47	13663	1269.8	39327	3192.13	8588	720.47	2387	196.947	4242	350.579	5933	515.465	17172	1404.09	12730	1104.08	5555	470.763
	AGAP008594	2516	217.459	2708	221.785	2290	203.556	1427	132.621	2569	208.523	1434	120.302	867	71.5347	891	73.6364	1047	90.9644	702	57.3998	630	54.6401	890	75.4237
	AGAP008595	2508	216.768	2689	220.229	2303	204.711	1428	132.714	2559	207.711	1431	120.05	865	71.3696	888	73.3884	1039	90.2693	706	57.7269	632	54.8135	880	74.5763
	AGAP008603	31666	2736.91	33041	2706.06	31513	2801.16	13659	1269.42	39312	3190.91	8568	718.792	2398	197.855	4253	351.488	5931	515.291	17184	1405.07	12718	1103.04	5551	470.424
	AGAP008605	27	2.33362	45	3.6855	17	1.51111	11	1.0223	30	2.43506	12	1.00671	5	0.412541	6	0.495868	1	0.086881	9	0.735895	11	0.954033	18	1.52542
	AGAP008607	14000	1210.03	11526	943.98	13886	1234.31	4755	441.914	10692	867.857	2845	238.674	686	56.6007	1439	118.926	2193	190.53	8892	727.065	4667	404.77	2778	235.424
	AGAP008609	1751	151.34	1455	119.165	1358	120.711	1092	101.487	1154	93.6688	870	72.9866	133	10.9736	256	21.157	193	16.768	1039	84.955	1008	87.4241	619	52.4576
	AGAP008618	14012	1211.06	11519	943.407	13869	1232.8	4753	441.729	10644	863.961	2825	236.997	700	57.7558	1430	118.182	2201	191.225	8880	726.083	4667	404.77	2772	234.915
	AGAP008663	623	53.8462	504	41.2776	544	48.3556	259	24.0706	514	41.7208	269	22.5671	23	1.89769	50	4.13223	45	3.90964	548	44.8078	568	49.2628	372	31.5254
	AGAP008786	5136	443.907	7677	628.747	7480	664.889	968	89.9628	9689	786.445	1245	104.446	181	14.934	532	43.9669	1236	107.385	3730	304.988	3085	267.563	1413	119.746
	AGAP008789	5093	440.19	7671	628.256	7482	665.067	981	91.171	9697	787.094	1257	105.453	192	15.8416	538	44.4628	1239	107.646	3742	305.969	3073	266.522	1406	119.153
	AGAP008791	23	1.9879	22	1.8018	11	0.977778	25	2.32342	30	2.43506	31	2.60067	1	0.0825083	3	0.247934	0	0	7	0.572363	12	1.04076	19	1.61017
	AGAP008792	71	6.13656	82	6.71581	54	4.8	89	8.27138	120	9.74026	79	6.62752	7	0.577558	8	0.661157	10	0.86881	50	4.08831	36	3.12229	35	2.9661
	AGAP008793	5101	440.882	7660	627.355	7463	663.378	984	91.4498	9706	787.825	1258	105.537	187	15.429	534	44.1322	1235	107.298	3750	306.623	3093	268.257	1410	119.492
	AGAP009113	77	6.65514	72	5.89681	55	4.88889	85	7.89963	122	9.9026	77	6.45973	7	0.577558	6	0.495868	14	1.21633	42	3.43418	37	3.20902	31	2.62712
	AGAP009287	22	1.90147	25	2.0475	19	1.68889	22	2.04461	27	2.19156	21	1.76174	0	0	3	0.247934	2	0.173762	15	1.22649	12	1.04076	16	1.35593
	AGAP009297	473	40.8816	390	31.941	355	31.5556	213	19.7955	332	26.9481	169	14.1779	26	2.14521	49	4.04959	45	3.90964	323	26.4105	380	32.9575	215	18.2203
	AGAP009299	679	58.6863	560	45.864	544	48.3556	312	28.9963	526	42.6948	261	21.896	26	2.14521	61	5.04132	56	4.86533	542	44.3173	588	50.9974	343	29.0678
	AGAP009300	689	59.5506	576	47.1744	538	47.8222	304	28.2528	527	42.776	263	22.0638	34	2.80528	68	5.61983	49	4.25717	543	44.399	592	51.3443	350	29.661
	AGAP009301	5137	443.993	24996	2047.17	4315	383.556	7977	741.357	40595	3295.05	18328	1537.58	1363	112.459	11153	921.736	4684	406.95	4656	380.703	3869	335.559	807	68.3898
	AGAP009326	5112	441.832	7680	628.993	7456	662.756	974	90.5204	9698	787.175	1255	105.285	181	14.934	542	44.7934	1236	107.385	3730	304.988	3076	266.782	1395	118.22
	AGAP009455	33	2.8522	43	3.5217	32	2.84444	28	2.60223	63	5.11364	29	2.43289	8	0.660066	7	0.578512	2	0.173762	16	1.30826	20	1.73461	24	2.0339
	AGAP009456	39	3.37079	38	3.1122	27	2.4	20	1.85874	51	4.13961	37	3.10403	2	0.165017	7	0.578512	8	0.695048	14	1.14473	23	1.9948	25	2.11864
	AGAP009689	34	2.93863	41	3.3579	30	2.66667	31	2.88104	49	3.97727	33	2.76846	2	0.165017	9	0.743802	5	0.434405	29	2.37122	21	1.82134	18	1.52542
	AGAP009698	33	2.8522	44	3.6036	37	3.28889	32	2.97398	50	4.05844	33	2.76846	3	0.247525	6	0.495868	4	0.347524	36	2.94358	24	2.08153	18	1.52542
	AGAP010522	14047	1214.09	11520	943.489	13879	1233.69	4763	442.658	10663	865.503	2845	238.674	698	57.5908	1438	118.843	2192	190.443	8894	727.228	4674	405.377	2751	233.136
	AGAP010524	14021	1211.84	11536	944.799	13865	1232.44	4760	442.379	10658	865.097	2835	237.836	695	57.3432	1434	118.512	2194	190.617	8896	727.392	4682	406.071	2768	234.576
	AGAP010525	14033	1212.88	11527	944.062	13884	1234.13	4757	442.1	10676	866.558	2858	239.765	697	57.5083	1434	118.512	2193	190.53	8888	726.738	4666	404.683	2780	235.593
	AGAP010526	14053	1214.61	11520	943.489	13901	1235.64	4775	443.773	10684	867.208	2841	238.339	707	58.3333	1431	118.264	2206	191.659	8930	730.172	4661	404.25	2778	235.424
	AGAP010527	21	1.81504	19	1.5561	17	1.51111	26	2.41636	30	2.43506	27	2.2651	1	0.0825083	1	0.0826446	3	0.260643	11	0.899428	12	1.04076	16	1.35593
	AGAP010532	25	2.16076	18	1.4742	11	0.977778	9	0.836431	12	0.974026	10	0.838926	2	0.165017	3	0.247934	1	0.086881	14	1.14473	14	1.21422	9	0.762712
	AGAP010533	58	5.01296	74	6.06061	45	4	43	3.99628	69	5.60065	43	3.60738	3	0.247525	10	0.826446	8	0.695048	56	4.5789	44	3.81613	82	6.94915
	AGAP010569	88	7.60588	89	7.28911	86	7.64444	57	5.2974	119	9.65909	59	4.94966	7	0.577558	12	0.991736	14	1.21633	35	2.86182	33	2.8621	25	2.11864
	AGAP010570	84	7.26016	89	7.28911	77	6.84444	54	5.01859	107	8.68506	60	5.03356	7	0.577558	13	1.07438	14	1.21633	43	3.51594	31	2.68864	31	2.62712
	AGAP010651	39	3.37079	84	6.87961	52	4.62222	44	4.08922	157	12.7435	48	4.02685	4	0.330033	10	0.826446	10	0.86881	49	4.00654	31	2.68864	51	4.32203
	AGAP010652	44	3.80294	83	6.79771	58	5.15556	46	4.27509	159	12.9058	45	3.77517	8	0.660066	13	1.07438	8	0.695048	49	4.00654	31	2.68864	55	4.66102
	AGAP010664	14015	1211.32	11538	944.963	13876	1233.42	4767	443.03	10656	864.935	2842	238.423	700	57.7558	1430	118.182	2194	190.617	8885	726.492	4668	404.857	2780	235.593
	AGAP010665	14040	1213.48	11538	944.963	13875	1233.33	4771	443.401	10638	863.474	2842	238.423	692	57.0957	1436	118.678	2198	190.964	8895	727.31	4662	404.337	2790	236.441
	AGAP010666	14013	1211.15	11524	943.817	13886	1234.31	4762	442.565	10670	866.071	2850	239.094	699	57.6733	1433	118.43	2191	190.356	8903	727.964	4678	405.724	2760	233.898
	AGAP010667	14025	1212.19	11536	944.799	13892	1234.84	4766	442.937	10639	863.555	2843	238.507	699	57.6733	1436	118.678	2197	190.877	8897	727.473	4656	403.816	2756	233.559
	AGAP010668	14023	1212.01	11538	944.963	13912	1236.62	4758	442.193	10647	864.205	2839	238.171	696	57.4257	1433	118.43	2204	191.486	8907	728.291	4678	405.724	2763	234.153
	AGAP010674	41	3.54365	81	6.63391	54	4.8	38	3.5316	157	12.7435	50	4.19463	5	0.412541	13	1.07438	11	0.955691	55	4.49714	31	2.68864	53	4.49153
	AGAP010747	4948	427.658	3019	247.256	2952	262.4	1791	166.45	1915	155.438	1104	92.6174	409	33.7459	619	51.157	839	72.8931	2434	199.019	1445	125.325	764	64.7458
	AGAP010749	4949	427.744	3041	249.058	2924	259.911	1799	167.193	1908	154.87	1100	92.2819	414	34.1584	619	51.157	839	72.8931	2431	198.774	1465	127.06	777	65.8475
	AGAP010868	2310	199.654	5119	419.247	2040	181.333	488	45.3532	1001	81.25	241	20.2181	98	8.08581	198	16.3636	220	19.1138	780	63.7776	870	75.4553	249	21.1017
	AGAP010888	68	5.87727	78	6.38821	54	4.8	82	7.62082	125	10.1461	75	6.29195	5	0.412541	8	0.661157	17	1.47698	45	3.67948	40	3.46921	31	2.62712
	AGAP010921	20	1.72861	17	1.3923	14	1.24444	30	2.7881	29	2.3539	30	2.51678	3	0.247525	6	0.495868	1	0.086881	17	1.39002	6	0.520382	17	1.44068
	AGAP010927	636	54.9697	506	41.4414	542	48.1778	268	24.9071	509	41.3149	285	23.9094	23	1.89769	50	4.13223	40	3.47524	551	45.0531	570	49.4363	394	33.3898
	AGAP010944	246	21.2619	210	17.199	221	19.6444	173	16.0781	310	25.1623	146	12.2483	19	1.56766	28	2.31405	37	3.2146	91	7.44072	111	9.62706	38	3.22034
	AGAP010945	250	21.6076	221	18.0999	215	19.1111	186	17.2862	320	25.974	140	11.745	13	1.07261	32	2.64463	33	2.86707	86	7.03189	114	9.88725	39	3.30508
	AGAP010946	267	23.0769	277	22.6863	202	17.9556	242	22.4907	463	37.5812	200	16.7785	23	1.89769	43	3.55372	64	5.56038	107	8.74898	128	11.1015	75	6.35593
	AGAP010947	256	22.1262	278	22.7682	204	18.1333	237	22.026	450	36.526	198	16.6107	22	1.81518	47	3.8843	66	5.73414	109	8.91251	127	11.0147	74	6.27119
	AGAP010949	257	22.2126	279	22.8501	206	18.3111	241	22.3978	473	38.3929	194	16.2752	27	2.22772	44	3.63636	67	5.82103	107	8.74898	132	11.4484	75	6.35593
	AGAP010950	246	21.2619	211	17.2809	225	20	181	16.8216	330	26.7857	142	11.9128	11	0.907591	31	2.56198	34	2.95395	84	6.86836	108	9.36687	37	3.13559
	AGAP010952	260	22.4719	289	23.6691	216	19.2	239	22.2119	458	37.1753	200	16.7785	19	1.56766	44	3.63636	59	5.12598	103	8.42191	130	11.2749	76	6.44068
	AGAP010953	248	21.4347	216	17.6904	217	19.2889	181	16.8216	323	26.2175	147	12.3322	14	1.15512	31	2.56198	32	2.78019	85	6.95012	123	10.6678	43	3.64407
	AGAP011154	14023	1212.01	11534	944.636	13867	1232.62	4753	441.729	10659	865.179	2860	239.933	700	57.7558	1435	118.595	2205	191.573	8928	730.008	4669	404.944	2753	233.305
	AGAP011221	2503	216.335	2697	220.885	2288	203.378	1441	133.922	2569	208.523	1433	120.218	847	69.8845	886	73.2231	1054	91.5725	711	58.1357	623	54.033	908	76.9492
	AGAP011259	70	6.05013	72	5.89681	39	3.46667	24	2.23048	21	1.70455	15	1.25839	4	0.330033	16	1.32231	13	1.12945	25	2.04415	15	1.30095	14	1.18644
	AGAP011260	2514	217.286	2699	221.048	2307	205.067	1425	132.435	2577	209.172	1423	119.379	860	70.9571	886	73.2231	1045	90.7906	709	57.9722	631	54.7268	889	75.339
	AGAP011261	76	6.56871	76	6.22441	42	3.73333	29	2.69517	26	2.11039	16	1.34228	5	0.412541	13	1.07438	8	0.695048	22	1.79886	15	1.30095	19	1.61017
	AGAP011263	8	0.691443	11	0.900901	11	0.977778	15	1.39405	12	0.974026	13	1.0906	3	0.247525	8	0.661157	5	0.434405	6	0.490597	3	0.260191	6	0.508475
	AGAP011264	2501	216.162	2686	219.984	2299	204.356	1427	132.621	2565	208.198	1432	120.134	855	70.5446	886	73.2231	1032	89.6612	703	57.4816	624	54.1197	893	75.678
	AGAP011265	72	6.22299	76	6.22441	40	3.55556	28	2.60223	21	1.70455	20	1.67785	6	0.49505	15	1.23967	9	0.781929	23	1.88062	15	1.30095	18	1.52542
	AGAP011266	2508	216.768	2705	221.54	2300	204.444	1422	132.156	2571	208.685	1435	120.386	868	71.6172	885	73.1405	1041	90.4431	718	58.7081	620	53.7728	888	75.2542
	AGAP011268	73	6.30942	83	6.79771	37	3.28889	22	2.04461	24	1.94805	16	1.34228	7	0.577558	12	0.991736	12	1.04257	26	2.12592	15	1.30095	17	1.44068
	AGAP011510	11	0.950735	31	2.5389	8	0.711111	11	1.0223	22	1.78571	8	0.671141	0	0	2	0.165289	1	0.086881	6	0.490597	4	0.346921	9	0.762712
	AGAP011550	20	1.72861	16	1.3104	11	0.977778	12	1.11524	11	0.892857	13	1.0906	1	0.0825083	0	0	1	0.086881	15	1.22649	10	0.867303	12	1.01695
	AGAP011585	21	1.81504	25	2.0475	7	0.622222	10	0.929368	12	0.974026	6	0.503356	0	0	2	0.165289	1	0.086881	13	1.06296	12	1.04076	8	0.677966
	AGAP011594	7	0.605013	28	2.2932	9	0.8	6	0.557621	18	1.46104	5	0.419463	1	0.0825083	2	0.165289	1	0.086881	11	0.899428	6	0.520382	8	0.677966
	AGAP011595	664	57.3898	565	46.2735	581	51.6444	291	27.0446	502	40.7468	267	22.3993	25	2.06271	55	4.54545	38	3.30148	491	40.1472	522	45.2732	374	31.6949
	AGAP011596	78	6.74157	92	7.53481	46	4.08889	31	2.88104	39	3.16558	18	1.51007	5	0.412541	19	1.57025	9	0.781929	25	2.04415	19	1.64788	19	1.61017
	AGAP011597	28	2.42005	19	1.5561	12	1.06667	8	0.743494	13	1.05519	8	0.671141	2	0.165017	4	0.330579	1	0.086881	16	1.30826	12	1.04076	9	0.762712
	AGAP011598	1829	158.081	1864	152.662	1660	147.556	2132	198.141	3486	282.955	1885	158.138	156	12.8713	405	33.4711	449	39.0096	902	73.7531	1049	90.9801	589	49.9153
	AGAP011601	633	54.7105	501	41.0319	542	48.1778	276	25.6506	499	40.5032	249	20.8893	28	2.31023	54	4.46281	44	3.82276	563	46.0343	567	49.1761	381	32.2881
	AGAP011602	632	54.624	507	41.5233	539	47.9111	265	24.6283	509	41.3149	279	23.406	27	2.22772	60	4.95868	47	4.08341	549	44.8896	582	50.477	397	33.6441
	AGAP011855	24	2.07433	22	1.8018	7	0.622222	16	1.48699	29	2.3539	21	1.76174	0	0	1	0.0826446	3	0.260643	20	1.63532	16	1.38768	21	1.77966
	AGAP011857	91	7.86517	131	10.7289	133	11.8222	106	9.8513	227	18.4253	115	9.64765	11	0.907591	17	1.40496	16	1.3901	76	6.21423	103	8.93322	175	14.8305
	AGAP011860	43	3.71651	88	7.20721	52	4.62222	46	4.27509	164	13.3117	46	3.85906	4	0.330033	15	1.23967	10	0.86881	53	4.33361	22	1.90807	54	4.57627
	AGAP011861	43	3.71651	81	6.63391	51	4.53333	50	4.64684	153	12.4188	48	4.02685	4	0.330033	9	0.743802	10	0.86881	50	4.08831	24	2.08153	51	4.32203
	AGAP011862	21	1.81504	19	1.5561	11	0.977778	12	1.11524	11	0.892857	10	0.838926	3	0.247525	1	0.0826446	0	0	19	1.55356	13	1.12749	19	1.61017
	AGAP011863	20	1.72861	21	1.7199	4	0.355556	11	1.0223	13	1.05519	10	0.838926	1	0.0825083	3	0.247934	1	0.086881	12	0.981194	12	1.04076	17	1.44068
	AGAP011864	175	15.1253	121	9.90991	122	10.8444	101	9.38662	85	6.89935	92	7.71812	11	0.907591	14	1.15702	14	1.21633	169	13.8185	99	8.5863	135	11.4407
	AGAP011865	177	15.2982	114	9.33661	120	10.6667	93	8.64312	87	7.06169	91	7.63423	12	0.990099	14	1.15702	14	1.21633	173	14.1455	93	8.06592	134	11.3559
	AGAP011866	23	1.9879	22	1.8018	12	1.06667	11	1.0223	15	1.21753	8	0.671141	0	0	2	0.165289	7	0.608167	13	1.06296	8	0.693842	12	1.01695
	AGAP011869	44	3.80294	86	7.04341	53	4.71111	47	4.36803	157	12.7435	42	3.52349	4	0.330033	11	0.909091	10	0.86881	50	4.08831	30	2.60191	49	4.15254
	AGAP011986	43	3.71651	78	6.38821	53	4.71111	42	3.90335	167	13.5552	47	3.94295	3	0.247525	10	0.826446	10	0.86881	56	4.5789	24	2.08153	51	4.32203
	AGAP011998	4965	429.127	3053	250.041	2942	261.511	1773	164.777	1904	154.545	1105	92.7013	413	34.0759	627	51.8182	849	73.7619	2432	198.855	1448	125.585	760	64.4068
	AGAP012147	10507	908.124	15105	1237.1	8153	724.711	3859	358.643	7449	604.627	2068	173.49	907	74.835	1779	147.025	2265	196.785	3763	307.686	2497	216.565	1048	88.8136
	AGAP012511	63	5.44512	106	8.68141	80	7.11111	66	6.13383	186	15.0974	75	6.29195	11	0.907591	11	0.909091	7	0.608167	32	2.61652	44	3.81613	80	6.77966
	AGAP012512	47	4.06223	24	1.9656	18	1.6	6	0.557621	15	1.21753	7	0.587248	2	0.165017	3	0.247934	4	0.347524	5	0.408831	12	1.04076	8	0.677966
	AGAP012579	2506	216.595	2681	219.574	2279	202.578	1434	133.271	2577	209.172	1426	119.631	860	70.9571	879	72.6446	1040	90.3562	696	56.9092	621	53.8595	886	75.0847
	AGAP012580	781	67.5022	703	57.5758	666	59.2	658	61.1524	791	64.2045	482	40.4362	100	8.25083	277	22.8926	120	10.4257	547	44.7261	412	35.7329	191	16.1864
	AGAP012595	247	21.3483	225	18.4275	217	19.2889	183	17.0074	330	26.7857	139	11.6611	16	1.32013	29	2.39669	29	2.51955	91	7.44072	114	9.88725	41	3.47458
	AGAP012618	31682	2738.29	33027	2704.91	31516	2801.42	13690	1272.3	39336	3192.86	8570	718.96	2408	198.68	4242	350.579	5913	513.727	17206	1406.87	12720	1103.21	5563	471.441
	AGAP012639	2490	215.212	2696	220.803	2292	203.733	1432	133.086	2581	209.497	1439	120.721	865	71.3696	895	73.9669	1033	89.748	699	57.1545	636	55.1605	890	75.4237
	AGAP012640	69	5.9637	77	6.30631	40	3.55556	22	2.04461	18	1.46104	15	1.25839	2	0.165017	13	1.07438	8	0.695048	22	1.79886	16	1.38768	15	1.27119
	AGAP012687	14020	1211.75	11527	944.062	13872	1233.07	4762	442.565	10661	865.341	2845	238.674	705	58.1683	1439	118.926	2193	190.53	8894	727.228	4684	406.245	2761	233.983
	AGAP012688	14025	1212.19	11521	943.571	13897	1235.29	4777	443.959	10664	865.584	2841	238.339	695	57.3432	1430	118.182	2189	190.182	8901	727.8	4674	405.377	2764	234.237
	AGAP012689	13940	1204.84	11422	935.463	13808	1227.38	4710	437.732	10484	850.974	2740	229.866	698	57.5908	1424	117.686	2189	190.182	8824	721.504	4554	394.97	2649	224.492
	AGAP012733	626	54.1054	1066	87.3055	532	47.2889	2537	235.781	12021	975.731	3708	311.074	73	6.0231	109	9.00826	66	5.73414	706	57.7269	2321	201.301	2329	197.373
	AGAP012774	268	23.1634	276	22.6044	212	18.8444	230	21.3755	459	37.2565	204	17.1141	20	1.65017	50	4.13223	59	5.12598	102	8.34015	127	11.0147	72	6.10169
	AGAP012785	14028	1212.45	11529	944.226	13876	1233.42	4746	441.078	10667	865.828	2853	239.346	688	56.7657	1436	118.678	2199	191.051	8897	727.473	4673	405.291	2773	235
	AGAP012786	14024	1212.1	11543	945.373	13900	1235.56	4775	443.773	10657	865.016	2845	238.674	703	58.0033	1445	119.421	2187	190.009	8881	726.165	4671	405.117	2773	235
	AGAP012789	247	21.3483	219	17.9361	218	19.3778	174	16.171	326	26.461	143	11.9966	20	1.65017	34	2.80992	34	2.95395	90	7.35895	112	9.71379	37	3.13559
	AGAP012794	32	2.76577	29	2.3751	30	2.66667	431	40.0558	1893	153.653	1022	85.7383	3	0.247525	6	0.495868	7	0.608167	72	5.88716	664	57.5889	644	54.5763
	AGAP012797	61	5.27226	73	5.97871	44	3.91111	45	4.18216	76	6.16883	50	4.19463	4	0.330033	11	0.909091	7	0.608167	49	4.00654	40	3.46921	82	6.94915
	AGAP012810	90	7.77874	95	7.78051	74	6.57778	56	5.20446	110	8.92857	59	4.94966	10	0.825083	13	1.07438	22	1.91138	39	3.18888	34	2.94883	30	2.54237
	AGAP012886	217	18.7554	110	9.00901	148	13.1556	151	14.0335	175	14.2045	122	10.2349	19	1.56766	34	2.80992	59	5.12598	125	10.2208	55	4.77016	46	3.89831
	AGAP012899	45	3.88937	36	2.9484	23	2.04444	29	2.69517	22	1.78571	24	2.01342	3	0.247525	2	0.165289	3	0.260643	29	2.37122	24	2.08153	30	2.54237
	AGAP012929	63	5.44512	68	5.56921	49	4.35556	50	4.64684	60	4.87013	49	4.11074	4	0.330033	10	0.826446	8	0.695048	50	4.08831	42	3.64267	93	7.88136
	AGAP028357	2568	221.953	2259	185.012	2221	197.422	1048	97.3978	943	76.5422	784	65.7718	63	5.19802	88	7.27273	97	8.42745	4353	355.928	2800	242.845	2009	170.254
	AGAP028358	26	2.24719	39	3.1941	20	1.77778	7	0.650558	23	1.86688	14	1.1745		0	4	0.330579		0	109	8.91251	130	11.2749	44	3.72881
	AGAP028359	20	1.72861	37	3.0303	15	1.33333	12	1.11524	12	0.974026	20	1.67785	1	0.0825083	1	0.0826446	2	0.173762	82	6.70482	56	4.8569	50	4.23729
	AGAP028361	8	0.691443	13	1.0647	7	0.622222	3	0.27881	8	0.649351	4	0.33557		0	4	0.330579		0	9	0.735895	5	0.433651	1	0.0847458
	AGAP028362	759	65.6007	902	73.8739	384	34.1333	232	21.5613	315	25.5682	222	18.6242	9	0.742574	43	3.55372	13	1.12945	1214	99.2641	743	64.4406	389	32.9661
	AGAP028363	133	11.4952	142	11.6298	37	3.28889	25	2.32342	17	1.37987	20	1.67785	1	0.0825083	4	0.330579		0	440	35.9771	241	20.902	139	11.7797
	AGAP028365	42	3.63008	112	9.17281	25	2.22222	38	3.5316	53	4.30195	24	2.01342		0	3	0.247934		0	49	4.00654	44	3.81613	23	1.94915
	AGAP028367	1343	116.076	1064	87.1417	417	37.0667	180	16.7286	199	16.1526	172	14.4295	6	0.49505	22	1.81818	4	0.347524	1088	88.9616	629	54.5533	288	24.4068
	AGAP028368	288	24.892	486	39.8034	293	26.0444	127	11.803	179	14.5292	119	9.98322	13	1.07261	38	3.1405	33	2.86707	859	70.2371	666	57.7624	408	34.5763
	AGAP028372	3073	265.601	7006	573.792	2523	224.267	1144	106.32	4065	329.951	1219	102.265	45	3.71287	449	37.1074	108	9.38315	7700	629.599	6402	555.247	1812	153.559
	AGAP028374	126	10.8902	69	5.65111	29	2.57778	27	2.50929	24	1.94805	14	1.1745	2	0.165017	5	0.413223	7	0.608167	147	12.0196	106	9.19341	55	4.66102
	AGAP028375	31	2.67934	50	4.095	19	1.68889	17	1.57993	21	1.70455	13	1.0906		0		0	1	0.086881	109	8.91251	62	5.37728	37	3.13559
	AGAP028376	111	9.59378	120	9.82801	64	5.68889	51	4.73978	66	5.35714	57	4.78188	1	0.0825083	12	0.991736	2	0.173762	607	49.6321	417	36.1665	175	14.8305
	AGAP028377	4697	405.964	4372	358.067	3833	340.711	1667	154.926	1143	92.776	883	74.0772	132	10.8911	291	24.0496	305	26.4987	6607	540.229	4128	358.023	2354	199.492
	AGAP028378	0	0	2	0.1638	0	0	0	0	0	0	0	0		0		0		0		0	1	0.0867303	1	0.0847458
	AGAP028379	331	28.6085	583	47.7477	194	17.2444	124	11.5242	237	19.237	98	8.22148	5	0.412541	23	1.90083	7	0.608167	804	65.74	706	61.2316	338	28.6441
	AGAP028381	20	1.72861	29	2.3751	15	1.33333	6	0.557621	9	0.730519	6	0.503356		0		0	1	0.086881	49	4.00654	32	2.77537	13	1.10169
	AGAP028384	136	11.7545	330	27.027	94	8.35556	128	11.8959	209	16.9643	67	5.62081	5	0.412541	23	1.90083	1	0.086881	370	30.2535	306	26.5395	137	11.6102
	AGAP028385	7	0.605013	10	0.819001	4	0.355556	9	0.836431	4	0.324675	7	0.587248		0	1	0.0826446		0	21	1.71709	7	0.607112	9	0.762712
	AGAP028388	15	1.29646	18	1.4742	5	0.444444	4	0.371747	10	0.811688	2	0.167785		0	2	0.165289		0	16	1.30826	16	1.38768	9	0.762712
	AGAP028390	51	4.40795	149	12.2031	25	2.22222	17	1.57993	33	2.67857	9	0.755034	1	0.0825083	1	0.0826446		0	46	3.76124	30	2.60191	26	2.20339
	AGAP028392	27	2.33362	68	5.56921	19	1.68889	14	1.30112	24	1.94805	11	0.922819		0	1	0.0826446	1	0.086881	111	9.07604	98	8.49957	57	4.83051
RPM average median		RPM
	name	FB-Ab1	FB-Ab2	FB-Ab3	Average	Median	MG1	MG2	MG3	Average	Median	OV1	OV2	OV3	Average	Median	R1	R2	R3	Average	Median
	AGAP000729	2.76577	3.276	2.93333	2.9917	2.93333	1.95167	3.97727	1.0906	2.33985	1.95167	0.412541	0.495868	0.434405	0.447605	0.434405	0.735895	0.780572	1.27119	0.929218	0.780572
	AGAP000730	491.184	538.739	647.911	559.278	538.739	179.275	263.799	94.3792	179.151	179.275	193.482	207.107	141.268	180.619	193.482	150.45	127.493	104.237	127.393	127.493
	AGAP001105	1.46932	3.1122	0.977778	1.8531	1.46932	0.743494	2.43506	0.419463	1.19934	0.743494	0.330033	0.247934	0.086881	0.221616	0.247934	2.61652	2.42845	1.77966	2.27488	2.42845
	AGAP001129	3.45722	3.6036	2.04444	3.03509	3.45722	2.41636	5.03247	2.09732	3.18205	2.41636	0.412541	0.495868	0.434405	0.447605	0.434405	1.30826	1.9948	2.11864	1.80723	1.9948
	AGAP001191	9.85307	20.0655	13.9556	14.6247	13.9556	10.316	39.6916	9.31208	19.7732	10.316	1.65017	3.05785	2.17202	2.29335	2.17202	9.15781	4.94363	7.79661	7.29935	7.79661
	AGAP001547	1211.24	944.062	1236.27	1130.52	1211.24	443.401	863.88	239.262	515.514	443.401	57.6733	117.934	190.617	122.075	117.934	728.046	405.03	234.831	455.969	405.03
	AGAP001567	0.950735	1.3104	0.888889	1.05001	0.950735	1.11524	1.78571	1.51007	1.47034	1.51007	0.0825083	0.0826446	0.173762	0.112972	0.0826446	0.572363	0.780572	0.847458	0.733464	0.780572
	AGAP001605	5.01296	8.76331	6.31111	6.69579	6.31111	6.13383	13.8799	5.95638	8.65669	6.13383	0.742574	0.495868	0.781929	0.673457	0.742574	2.45298	4.68343	6.52542	4.55395	4.68343
	AGAP001714	1211.41	942.916	1235.38	1129.9	1211.41	444.145	864.205	240.772	516.374	444.145	58.4983	118.264	189.661	122.141	118.264	728.373	406.071	235.847	456.764	406.071
	AGAP001829	1.29646	1.5561	0.622222	1.15826	1.29646	0.836431	0.892857	0.671141	0.800143	0.836431	0.165017	0.165289	0.086881	0.139062	0.165017	0.981194	0.954033	0.762712	0.899313	0.954033
	AGAP001830	1210.8	943.98	1233.78	1129.52	1210.8	443.68	864.935	239.178	515.931	443.68	57.9208	117.769	191.138	122.276	117.769	726.819	405.464	235.169	455.818	405.464
	AGAP001831	9.59378	20.2293	13.8667	14.5633	13.8667	9.94424	39.6916	9.0604	19.5654	9.94424	1.81518	3.47107	2.25891	2.51505	2.25891	9.07604	4.8569	8.30508	7.41267	8.30508
	AGAP001832	1.90147	1.5561	1.15556	1.53771	1.5561	1.39405	1.21753	0.922819	1.17813	1.21753	0.0825083	0	0.086881	0.0564631	0.0825083	0.981194	1.38768	0.677966	1.01561	0.981194
	AGAP001833	2.8522	4.5045	2.48889	3.28187	2.8522	3.5316	4.9513	4.61409	4.36566	4.61409	0.247525	0.661157	0.347524	0.418735	0.347524	2.28945	1.9948	2.28814	2.19079	2.28814
	AGAP001834	9.42092	20.8026	14.2222	14.8153	14.2222	10.4089	39.6104	9.22819	19.7492	10.4089	1.73267	2.97521	2.60643	2.4381	2.60643	8.66721	5.03036	8.38983	7.36247	8.38983
	AGAP001835	9.42092	19.8198	14.8444	14.6951	14.8444	10.223	39.8539	9.81544	19.9641	10.223	1.73267	3.38843	2.25891	2.46	2.25891	9.15781	5.11709	7.9661	7.41367	7.9661
	AGAP001836	9.68021	20.3112	14.3111	14.7675	14.3111	10.1301	39.2045	9.81544	19.7167	10.1301	1.81518	3.30579	2.69331	2.60476	2.69331	9.40311	5.03036	8.30508	7.57952	8.30508
	AGAP001837	40.4494	32.5143	32.4444	35.1361	32.5143	20.0743	26.6234	14.094	20.2639	20.0743	2.39274	4.21488	3.649	3.41887	3.649	26.6558	32.4371	18.1356	25.7428	26.6558
	AGAP001838	2.50648	2.1294	1.51111	2.049	2.1294	2.60223	2.19156	1.1745	1.98943	2.19156	0.165017	0.165289	0.260643	0.196983	0.165289	1.06296	0.867303	0.932203	0.954155	0.932203
	AGAP001839	3.1115	3.6855	2.66667	3.15456	3.1115	2.23048	4.05844	2.51678	2.93523	2.51678	0.247525	0.661157	0.521286	0.476656	0.521286	1.14473	1.82134	1.94915	1.6384	1.82134
	AGAP001840	21.4347	23.2596	18.0444	20.9129	21.4347	22.4907	37.4188	16.7785	25.5627	22.4907	1.65017	3.8843	5.29974	3.6114	3.8843	8.99428	10.8413	6.44068	8.75875	8.99428
	AGAP001841	6.30942	6.14251	4.62222	5.69138	6.14251	8.73606	9.82143	6.20805	8.25518	8.73606	0.577558	0.578512	1.3901	0.848722	0.578512	3.59771	2.94883	2.62712	3.05789	2.94883
	AGAP001842	22.1262	22.932	17.8667	20.975	22.1262	21.7472	38.0682	16.6107	25.4754	21.7472	1.65017	3.55372	5.38662	3.53017	3.55372	8.66721	10.8413	7.0339	8.84746	8.66721
	AGAP001843	22.2126	23.0958	17.9556	21.088	22.2126	22.6766	37.7435	16.8624	25.7608	22.6766	1.89769	3.80165	5.4735	3.72428	3.80165	8.83074	10.928	6.10169	8.62015	8.83074
	AGAP001844	5.79084	6.22441	5.06667	5.69397	5.79084	7.89963	9.00974	6.29195	7.73377	7.89963	0.330033	0.909091	0.955691	0.731605	0.909091	3.35241	3.12229	2.62712	3.03394	3.12229
	AGAP001845	2.07433	2.3751	1.6	2.01648	2.07433	2.41636	2.19156	1.0906	1.89951	2.19156	0.247525	0	0.086881	0.111469	0.086881	1.47179	0.780572	1.01695	1.08977	1.01695
	AGAP001846	2.07433	2.9484	2.48889	2.50387	2.48889	2.13755	5.19481	2.76846	3.36694	2.76846	0.412541	0.578512	0.521286	0.504113	0.521286	0.817661	1.90807	2.37288	1.69954	1.90807
	AGAP001847	3.54365	4.4226	2.04444	3.3369	3.54365	1.95167	4.46429	1.76174	2.7259	1.95167	0.330033	0.495868	0.260643	0.362181	0.330033	1.63532	1.82134	2.20339	1.88668	1.82134
	AGAP001848	2.24719	4.4226	2.13333	2.93438	2.24719	2.41636	4.30195	1.67785	2.79872	2.41636	0.330033	0.495868	0.434405	0.420102	0.434405	1.22649	1.90807	2.62712	1.92056	1.90807
	AGAP001849	2.16076	2.2932	1.06667	1.84021	2.16076	1.20818	0.811688	1.0906	1.03682	1.0906	0.330033	0.0826446	0.173762	0.19548	0.173762	1.30826	1.12749	0.847458	1.0944	1.12749
	AGAP001850	928.522	531.04	677.867	712.476	677.867	840.985	678.247	509.396	676.209	678.247	89.769	141.157	286.62	172.515	141.157	511.038	327.754	233.136	357.309	327.754
	AGAP001851	10.8902	13.8411	10.8444	11.8586	10.8902	14.1264	21.2662	19.3792	18.2573	19.3792	0.907591	1.98347	1.91138	1.60081	1.91138	6.95012	7.37207	11.5254	8.61587	7.37207
	AGAP001852	2.67934	4.095	2.31111	3.02849	2.67934	3.71747	4.38312	4.86577	4.32212	4.38312	0.247525	0.909091	0.434405	0.53034	0.434405	2.45298	1.47441	2.88136	2.26958	2.45298
	AGAP001853	3.71651	1.9656	1.86667	2.51626	1.9656	3.15985	1.94805	1.51007	2.20599	1.94805	0.165017	0.247934	0.260643	0.224531	0.247934	2.61652	2.08153	2.62712	2.44172	2.61652
	AGAP001920	1211.58	944.308	1234.76	1130.22	1211.58	443.216	864.61	237.919	515.248	443.216	58.3333	117.769	190.877	122.326	117.769	727.555	405.811	235.847	456.405	405.811
	AGAP001921	1212.19	944.226	1232.53	1129.65	1212.19	443.587	866.315	237.5	515.801	443.587	57.2607	118.099	189.835	121.732	118.099	728.7	404.25	235.678	456.209	404.25
	AGAP001922	1210.37	945.455	1235.73	1130.52	1210.37	440.985	864.61	238.674	514.757	440.985	57.9208	118.843	191.051	122.605	118.843	725.838	406.071	235.847	455.919	406.071
	AGAP001963	1.21003	1.8018	1.6	1.53728	1.6	2.97398	2.27273	2.43289	2.55986	2.43289	0.0825083	0.247934	0	0.110147	0.0825083	1.06296	0.867303	1.01695	0.982404	1.01695
	AGAP002031	1209.59	945.045	1232	1128.88	1209.59	441.45	865.016	238.842	515.103	441.45	58.0033	118.595	191.138	122.579	118.595	726.247	403.296	234.746	454.763	403.296
	AGAP002368	0.605013	0.819001	0.444444	0.622819	0.605013	0.836431	0.811688	0.922819	0.856979	0.836431	0.0825083	0.165289	0	0.0825992	0.0825083	0.735895	0.520382	0.847458	0.701245	0.735895
	AGAP002561	5.44512	5.73301	4.97778	5.3853	5.44512	7.89963	9.74026	6.96309	8.20099	7.89963	0.412541	0.743802	0.955691	0.704011	0.743802	3.59771	2.94883	2.20339	2.91664	2.94883
	AGAP002562	5.9637	6.38821	4.53333	5.62841	5.9637	8.27138	9.49675	6.54362	8.10392	8.27138	0.660066	0.909091	1.3901	0.986417	0.909091	3.67948	2.51518	2.37288	2.85585	2.51518
	AGAP002590	5.70441	5.97871	4.53333	5.40548	5.70441	7.71375	9.82143	6.20805	7.91441	7.71375	0.247525	0.909091	1.04257	0.733062	0.909091	3.51594	2.8621	2.28814	2.88873	2.8621
	AGAP002660	2738.72	2709.34	2799.38	2749.15	2738.72	1266.64	3191.72	720.386	1726.25	1266.64	198.927	352.066	515.03	355.341	352.066	1404.99	1103.3	473.644	993.976	1103.3
	AGAP002673	0.950735	1.0647	0.533333	0.84959	0.950735	0.929368	1.94805	1.34228	1.40657	1.34228	0	0.247934	0.086881	0.111605	0.086881	0.490597	0.520382	1.35593	0.78897	0.520382
	AGAP002696	4.92653	5.97871	3.73333	4.87952	4.92653	3.99628	5.68182	3.4396	4.37257	3.99628	0.330033	0.826446	1.04257	0.733017	0.826446	4.08831	3.29575	7.37288	4.91898	4.08831
	AGAP002697	5.18583	5.48731	4	4.89104	5.18583	4.73978	4.9513	3.52349	4.40486	4.73978	0.577558	1.07438	0.608167	0.753368	0.608167	4.25184	3.38248	7.0339	4.88941	4.25184
	AGAP002698	5.44512	5.65111	3.82222	4.97281	5.44512	4.64684	5.76299	3.3557	4.58851	4.64684	0.165017	0.909091	0.781929	0.618679	0.781929	4.08831	3.20902	6.69492	4.66408	4.08831
	AGAP002699	5.09939	5.65111	3.82222	4.85757	5.09939	4.83271	5.51948	4.44631	4.93283	4.83271	0.412541	1.15702	0.86881	0.812792	0.86881	4.17007	4.07632	7.28814	5.17818	4.17007
	AGAP002700	5.35869	5.73301	3.64444	4.91205	5.35869	4.83271	5.43831	3.77517	4.68206	4.83271	0.577558	0.909091	0.86881	0.785153	0.86881	4.00654	4.07632	6.94915	5.01067	4.07632
	AGAP002701	4.58081	6.06061	4	4.88047	4.58081	4.08922	5.19481	3.60738	4.29714	4.08922	0.412541	0.578512	0.86881	0.619954	0.578512	4.33361	3.64267	7.37288	5.11639	4.33361
	AGAP002749	0.950735	0.655201	0.533333	0.71309	0.655201	0.743494	0.487013	0.838926	0.689811	0.743494	0	0	0	0	0	0.817661	0.260191	0.932203	0.670019	0.817661
	AGAP002750	0.691443	0.655201	0.355556	0.5674	0.655201	0.743494	0.405844	0.922819	0.690719	0.743494	0	0	0	0	0	0.654129	0.260191	0.677966	0.530762	0.654129
	AGAP002774	67.4157	57.9034	59.7333	61.6841	59.7333	61.0595	64.7727	39.9329	55.255	61.0595	7.83828	23.5537	11.2945	14.2288	11.2945	44.8896	35.2125	17.2881	32.4634	35.2125
	AGAP003100	7614.35	21532.8	7882.49	12343.2	7882.49	8217.75	25060.4	8770.47	14016.2	8770.47	847.36	3836.94	2338.14	2340.81	2338.14	4298.77	3922.55	1334.92	3185.41	3922.55
	AGAP003103	442.869	627.682	664.622	578.391	627.682	92.1933	784.334	105.956	327.495	105.956	16.1716	44.7107	107.298	56.0601	44.7107	304.007	266.696	121.102	230.601	266.696
	AGAP003104	7612.27	21531.1	7881.6	12341.7	7881.6	8218.87	25064.1	8774.5	14019.2	8774.5	844.389	3835.04	2340.31	2339.91	2340.31	4302.53	3922.12	1336.1	3186.92	3922.12
	AGAP003107	2740.71	2707.37	2802.84	2750.31	2740.71	1269.8	3194.24	719.715	1727.92	1269.8	198.927	350.413	515.552	354.964	350.413	1404.74	1100.61	472.034	992.461	1100.61
	AGAP003298	2.93863	2.8665	3.02222	2.94245	2.93863	2.50929	2.43506	2.09732	2.34722	2.43506	0.0825083	0.247934	0.434405	0.254949	0.247934	1.55356	1.56114	1.77966	1.63145	1.56114
	AGAP003299	1.46932	1.3104	1.68889	1.48954	1.46932	2.13755	2.51623	2.68456	2.44611	2.51623	0.247525	0.165289	0.173762	0.195525	0.173762	1.30826	0.954033	1.27119	1.17783	1.27119
	AGAP003407	7.86517	7.53481	7.28889	7.56295	7.53481	5.2974	9.00974	4.61409	6.30708	5.2974	0.742574	0.909091	1.30321	0.98496	0.909091	3.02535	2.51518	2.20339	2.58131	2.51518
	AGAP003426	198.185	418.182	179.733	265.367	198.185	45.0743	80.0325	20.4698	48.5255	45.0743	7.59076	15.9504	19.1138	14.2183	15.9504	64.2682	75.2819	22.0339	53.8613	64.2682
	AGAP003435	1.64218	3.0303	1.77778	2.15009	1.77778	1.7658	7.95455	4.69799	4.80611	4.69799	0	0.743802	0.086881	0.276894	0.086881	3.27065	4.94363	7.45763	5.22397	4.94363
	AGAP003436	1.72861	2.9484	2.04444	2.24049	2.04444	2.23048	8.44156	4.19463	4.95556	4.19463	0.0825083	0.909091	0.434405	0.475335	0.434405	2.20769	4.07632	7.0339	4.4393	4.07632
	AGAP003448	215.644	220.557	204.533	213.578	215.644	132.528	209.334	121.309	154.39	132.528	71.1221	73.2231	90.2693	78.2049	73.2231	58.054	54.7268	74.4068	62.3958	58.054
	AGAP003450	67.2429	56.5111	59.2889	61.0143	59.2889	59.3866	65.9091	39.1779	54.8245	59.3866	8.16832	22.8099	11.7289	14.2357	11.7289	44.5626	35.5594	17.2881	32.47	35.5594
	AGAP003451	216.854	219.247	205.244	213.782	216.854	132.714	207.549	119.799	153.354	132.714	71.7822	72.3967	89.9218	78.0336	72.3967	56.6639	54.9003	74.9153	62.1598	56.6639
	AGAP003452	2.24719	1.8837	1.33333	1.82141	1.8837	1.30112	2.3539	2.43289	2.0293	2.3539	0	0	0	0	0	1.47179	1.04076	1.52542	1.34599	1.47179
	AGAP003455	67.07	55.774	60.2667	61.0369	60.2667	59.3866	64.9351	40.5201	54.9473	59.3866	8.74587	21.9835	11.0339	13.9211	11.0339	43.4996	35.5594	16.4407	31.8332	35.5594
	AGAP003456	216.249	219.328	204.267	213.281	216.249	133.364	208.442	120.47	154.092	133.364	71.2871	72.8926	90.53	78.2366	72.8926	57.9722	54.7268	75.1695	62.6228	57.9722
	AGAP003511	2.24719	2.6208	2.75556	2.54118	2.6208	3.06691	3.97727	2.43289	3.15902	3.06691	0.165017	0.578512	0.260643	0.334724	0.260643	2.53475	1.82134	2.11864	2.15824	2.11864
	AGAP003828	222.904	160.278	170.044	184.409	170.044	256.32	279.545	207.97	247.945	256.32	22.1947	43.3884	28.9314	31.5048	28.9314	98.61	136.774	50.2542	95.2126	98.61
	AGAP003829	204.754	149.222	157.422	170.466	157.422	234.201	259.497	182.047	225.248	234.201	16.9142	34.6281	25.4561	25.6661	25.4561	75.3066	117.693	32.7119	75.2372	75.3066
	AGAP003835	1.29646	1.4742	1.33333	1.368	1.33333	1.0223	1.54221	1.92953	1.49801	1.54221	0.247525	0.413223	0.173762	0.27817	0.247525	1.39002	0.780572	1.01695	1.06252	1.01695
	AGAP003946	3.63008	2.1294	1.15556	2.30501	2.1294	0.557621	1.54221	0.419463	0.839764	0.557621	0.165017	0.247934	0.086881	0.16661	0.165017	0.572363	0.954033	0.847458	0.791285	0.847458
	AGAP003947	4.06223	4.7502	4.44444	4.41896	4.44444	3.34572	6.00649	4.19463	4.51562	4.19463	0.247525	0.165289	0.521286	0.311367	0.247525	3.43418	2.8621	2.11864	2.80497	2.8621
	AGAP003950	67.8479	55.9378	59.0222	60.936	59.0222	60.316	64.2045	40.5201	55.0136	60.316	7.92079	22.3967	11.2945	13.8707	11.2945	44.2355	35.8196	17.0339	32.363	35.8196
	AGAP003951	3.45722	2.2113	1.06667	2.24506	2.2113	0.929368	1.46104	0.755034	1.04848	0.929368	0.165017	0.247934	0.173762	0.195571	0.173762	0.735895	0.780572	0.508475	0.674981	0.735895
	AGAP003958	3.45722	2.1294	1.15556	2.24739	2.1294	0.185874	1.62338	0.838926	0.882725	0.838926	0.412541	0.165289	0.260643	0.279491	0.260643	0.327065	1.04076	0.254237	0.540688	0.327065
	AGAP003978	2738.38	2709.66	2800.44	2749.49	2738.38	1268.22	3193.83	717.953	1726.67	1268.22	198.35	351.488	515.986	355.275	351.488	1406.05	1102.69	468.644	992.461	1102.69
	AGAP003998	0.172861	1.638	0.533333	0.781399	0.533333	0.743494	1.54221	0.587248	0.95765	0.743494	0.247525	0	0.173762	0.140429	0.173762	0.981194	1.04076	0.762712	0.928223	0.981194
	AGAP004009	6.39585	6.79771	4.53333	5.90896	6.39585	8.92193	10.2273	6.54362	8.56428	8.92193	0.412541	0.991736	1.30321	0.902497	0.991736	3.76124	2.8621	3.13559	3.25298	3.13559
	AGAP004040	18.8418	9.50041	13.5111	13.9511	13.5111	14.3123	15.0162	10.151	13.1598	14.3123	1.56766	3.55372	4.51781	3.21306	3.55372	9.48487	4.5967	3.22034	5.76731	4.5967
	AGAP004041	0.691443	0.4914	0.533333	0.572059	0.533333	0.743494	1.46104	0.503356	0.90263	0.743494	0	0.247934	0.086881	0.111605	0.086881	0.327065	0.260191	1.18644	0.591232	0.327065
	AGAP004043	0.432152	0.4095	0.0888889	0.31018	0.4095	0.27881	0.730519	0.671141	0.560157	0.671141	0.247525	0	0.086881	0.111469	0.086881	0.327065	0.607112	0.508475	0.480884	0.508475
	AGAP004044	8.21089	7.78051	6.57778	7.52306	7.78051	5.39033	9.17208	5.03356	6.53199	5.39033	0.825083	0.991736	1.3901	1.06897	0.991736	2.94358	2.42845	2.71186	2.69463	2.71186
	AGAP004045	1.21003	1.3104	1.42222	1.31422	1.3104	1.30112	1.21753	1.1745	1.23105	1.21753	0.165017	0.330579	0.173762	0.223119	0.173762	0.981194	0.693842	1.18644	0.953826	0.981194
	AGAP004047	440.709	627.682	665.422	577.938	627.682	91.2639	787.5	106.124	328.296	106.124	15.8416	43.5537	106.95	55.4486	43.5537	305.478	266.609	119.153	230.413	266.609
	AGAP004058	438.634	624.98	663.289	575.634	624.98	90.5204	783.523	104.53	326.191	104.53	15.264	43.9669	107.037	55.4228	43.9669	305.07	261.405	117.458	227.977	261.405
	AGAP004073	2.8522	3.4398	3.02222	3.10474	3.02222	3.99628	3.57143	2.51678	3.3615	3.57143	0.412541	0.495868	0.347524	0.418644	0.412541	2.45298	1.73461	2.0339	2.07383	2.0339
	AGAP004074	12.1003	8.19001	9.77778	10.0227	9.77778	7.52788	13.0682	5.45302	8.68303	7.52788	1.23762	0.909091	1.56386	1.23686	1.23762	10.7931	7.63226	4.91525	7.78022	7.63226
	AGAP004111	2.16076	1.0647	0.888889	1.37145	1.0647	1.67286	1.86688	1.92953	1.82309	1.86688	0	0.0826446	0	0.0275482	0	0.981194	1.12749	1.35593	1.15487	1.12749
	AGAP004304	7.43302	6.79771	4.53333	6.25469	6.79771	2.41636	2.51623	1.59396	2.17552	2.41636	0.660066	1.15702	1.12945	0.982181	1.12945	2.94358	2.25499	1.52542	2.24133	2.25499
	AGAP004305	55.9205	40.5405	47.5556	48.0055	47.5556	24.7212	40.9091	21.6443	29.0915	24.7212	2.39274	4.21488	3.99652	3.53471	3.99652	44.1537	49.4363	33.8136	42.4678	44.1537
	AGAP004364	67.8479	56.8387	60	61.5622	60	60.5019	64.5292	40.4362	55.1558	60.5019	8.16832	22.2314	11.7289	14.0429	11.7289	44.2355	35.9931	17.5424	32.5903	35.9931
	AGAP004365	217.459	221.212	203.911	214.194	217.459	132.342	209.578	120.638	154.186	132.342	71.6172	73.0579	90.3562	78.3437	73.0579	57.2363	54.4666	76.0169	62.5733	57.2363
	AGAP004387	5.87727	8.19001	7.37778	7.14835	7.37778	6.50558	14.3669	5.7047	8.85905	6.50558	0.907591	0.661157	0.781929	0.783559	0.781929	2.69828	4.8569	6.27119	4.60879	4.8569
	AGAP004388	3.63008	1.9656	0.888889	2.16152	1.9656	0.929368	1.54221	0.503356	0.991644	0.929368	0.0825083	0.247934	0.173762	0.168068	0.173762	0.572363	0.693842	0.508475	0.59156	0.572363
	AGAP004389	5.61798	8.02621	6.84444	6.82954	6.84444	6.41264	14.8539	6.29195	9.18616	6.41264	0.49505	0.661157	0.781929	0.646045	0.661157	2.45298	3.81613	5.84746	4.03886	3.81613
	AGAP004390	3.19793	1.638	1.51111	2.11568	1.638	0.929368	1.62338	0.671141	1.07463	0.929368	0.0825083	0.743802	0.347524	0.391278	0.347524	0.572363	0.607112	0.59322	0.590898	0.59322
	AGAP004415	1.9879	1.4742	0.977778	1.47996	1.4742	1.57993	1.70455	2.01342	1.76596	1.70455	0.0825083	0.165289	0.173762	0.14052	0.165289	1.06296	1.82134	1.77966	1.55465	1.77966
	AGAP004421	5.70441	5.89681	3.46667	5.02263	5.70441	4.46097	5.43831	4.19463	4.69797	4.46097	0.49505	0.661157	0.521286	0.559164	0.521286	4.17007	3.64267	7.20339	5.00538	4.17007
	AGAP004436	427.053	249.386	262.222	312.887	262.222	166.636	153.977	92.7013	137.771	153.977	33.4983	51.0744	73.2407	52.6045	51.0744	198.692	126.106	64.322	129.707	126.106
	AGAP004536	54.4512	41.3595	48.8	48.2036	48.8	23.6059	40.6656	22.3154	28.8623	23.6059	1.89769	4.54545	3.649	3.36405	3.649	44.4808	49.9566	31.9492	42.1289	44.4808
	AGAP004538	66.9836	57.1663	59.8222	61.324	59.8222	59.5725	64.5292	39.9329	54.6782	59.5725	7.75578	22.314	10.6864	13.5854	10.6864	45.5437	33.9983	16.6102	32.0507	33.9983
	AGAP004821	443.129	628.419	664.978	578.842	628.419	91.171	787.338	105.789	328.099	105.789	15.5116	45.2066	106.95	55.8895	45.2066	303.679	267.65	119.407	230.245	267.65
	AGAP004924	8.8159	13.2678	12.0889	11.3909	12.0889	9.66543	21.1039	6.20805	12.3258	9.66543	0.49505	1.40496	2.51955	1.47319	1.40496	2.94358	4.8569	2.0339	3.27812	2.94358
	AGAP004925	21.9533	18.3456	19.8222	20.0404	19.8222	16.5428	26.2175	11.2416	18.0006	16.5428	1.32013	2.56198	2.78019	2.22077	2.56198	7.27719	10.0607	2.71186	6.68325	7.27719
	AGAP004926	21.8669	17.4447	19.1111	19.4742	19.1111	16.9145	25.5682	11.9128	18.1318	16.9145	1.48515	2.31405	3.04083	2.28001	2.31405	7.35895	10.928	2.62712	6.97136	7.35895
	AGAP004927	199.568	418.428	179.911	265.969	199.568	46.3755	80.6818	20.3859	49.1477	46.3755	7.92079	15.8678	19.1138	14.3008	15.8678	63.8594	75.1951	21.0169	53.3572	63.8594
	AGAP005083	1.38289	1.7199	1.68889	1.59723	1.68889	2.7881	2.5974	2.51678	2.6341	2.5974	0.0825083	0.0826446	0.260643	0.141932	0.0826446	0.817661	0.520382	1.44068	0.92624	0.817661
	AGAP005084	2.16076	1.3923	1.6	1.71769	1.6	2.88104	2.67857	2.68456	2.74806	2.68456	0.165017	0.495868	0.173762	0.278215	0.173762	0.981194	0.954033	0.932203	0.95581	0.954033
	AGAP005089	3.02506	2.7846	3.2	3.00322	3.02506	1.85874	3.97727	1.0906	2.30887	1.85874	0.247525	0.247934	0.347524	0.280994	0.247934	0.735895	1.21422	1.35593	1.10202	1.21422
	AGAP005090	493.518	543.325	648.711	561.851	543.325	178.346	263.636	94.6309	178.871	178.346	192.079	206.116	140.747	179.647	192.079	150.123	124.805	102.797	125.908	124.805
	AGAP005157	442.437	626.536	663.911	577.628	626.536	92.3792	786.12	106.124	328.208	106.124	15.5116	44.2149	107.211	55.6458	44.2149	307.032	266.696	118.559	230.762	266.696
	AGAP005224	2738.63	2706.55	2803.56	2749.58	2738.63	1269.14	3192.61	717.45	1726.4	1269.14	198.02	350.744	513.814	354.193	350.744	1405.72	1101.04	470.847	992.537	1101.04
	AGAP005436	2.42005	1.4742	0.888889	1.59438	1.4742	1.7658	1.86688	1.67785	1.77018	1.7658	0.165017	0.165289	0.260643	0.196983	0.165289	1.06296	1.12749	1.86441	1.35162	1.12749
	AGAP005439	7609.85	21536.9	7879.82	12342.2	7879.82	8211.9	25062.3	8771.98	14015.4	8771.98	846.865	3836.03	2340.4	2341.1	2340.4	4298.86	3922.46	1337.71	3186.34	3922.46
	AGAP005441	7612.36	21532.8	7884	12343.1	7884	8217.01	25061.5	8774.33	14017.6	8774.33	845.05	3837.02	2338.05	2340.04	2338.05	4299.18	3921.94	1339.07	3186.73	3921.94
	AGAP005442	5.61798	6.06061	3.11111	4.9299	5.61798	0.929368	0.811688	0.755034	0.83203	0.811688	0.247525	0.495868	0.521286	0.421559	0.495868	1.14473	1.12749	0.423729	0.898649	1.12749
	AGAP005443	7614.26	21532.4	7881.51	12342.7	7881.51	8213.29	25060.8	8774.92	14016.3	8774.92	845.05	3835.37	2337.36	2339.26	2337.36	4297.06	3922.64	1336.02	3185.24	3922.64
	AGAP005517	9.85307	20.1474	14.4889	14.8298	14.4889	10.223	39.6104	10.2349	20.0228	10.2349	2.14521	3.1405	2.34579	2.54383	2.34579	9.48487	4.8569	7.62712	7.32296	7.62712
	AGAP005554	428.522	249.058	259.822	312.467	259.822	166.264	154.951	92.953	138.056	154.951	33.5809	51.2397	73.4144	52.745	51.2397	198.692	124.805	64.661	129.386	124.805
	AGAP005676	22.8176	23.3415	19.2889	21.816	22.8176	23.2342	37.7435	16.8624	25.9467	23.2342	1.56766	4.04959	5.64726	3.75484	4.04959	8.83074	10.8413	6.10169	8.59124	8.83074
	AGAP005692	2735	2705.9	2803.73	2748.21	2735	1270.07	3192.86	718.289	1727.07	1270.07	198.845	349.421	516.768	355.011	349.421	1405.31	1103.9	474.322	994.513	1103.9
	AGAP005726	7.17373	7.86241	6.93333	7.32316	7.17373	4.73978	9.41558	4.61409	6.25649	4.73978	0.825083	1.40496	1.30321	1.17775	1.30321	3.18888	3.03556	2.37288	2.86577	3.03556
	AGAP005867	5.87727	6.55201	4.44444	5.62457	5.87727	8.45725	9.41558	6.45973	8.11086	8.45725	0.660066	1.32231	0.955691	0.979357	0.955691	3.43418	3.38248	2.37288	3.06318	3.38248
	AGAP005868	6.05013	6.55201	4.97778	5.85997	6.05013	7.99257	9.98377	6.7953	8.25721	7.99257	0.49505	0.743802	1.04257	0.760474	0.743802	3.59771	2.77537	2.45763	2.94357	2.77537
	AGAP005875	6.05013	5.97871	4.88889	5.63924	5.97871	8.36431	9.33442	6.12416	7.94096	8.36431	0.577558	0.826446	1.04257	0.815525	0.826446	3.43418	2.8621	2.54237	2.94622	2.8621
	AGAP005876	441.659	628.993	664.178	578.277	628.993	91.2639	786.769	104.866	327.633	104.866	15.5116	44.2975	107.559	55.7892	44.2975	305.07	267.476	118.136	230.227	267.476
	AGAP005900	427.831	248.075	261.156	312.354	261.156	165.149	155.438	93.7081	138.098	155.438	34.0759	50.9917	72.285	52.4509	50.9917	198.201	126.106	65.4237	129.91	126.106
	AGAP006189	2.16076	1.3104	1.68889	1.72002	1.68889	2.7881	2.43506	2.76846	2.66388	2.76846	0	0.165289	0.173762	0.113017	0.165289	0.735895	0.954033	1.35593	1.01529	0.954033
	AGAP006284	0.259291	0.4914	0.177778	0.30949	0.259291	0	0.0811688	0	0.0270563	0	0.0825083	0.0826446	0	0.055051	0.0825083	0	0.0867303	0.0847458	0.0571587	0.0847458
	AGAP006285	0	0.2457	0.0888889	0.11153	0.0888889	0.0929368	0	0.0838926	0.0589431	0.0838926	0	0	0.086881	0.0289603	0	0.0817661	0	0.0847458	0.055504	0.0817661
	AGAP006286	0	0.0819001	0	0.0273	0	0	0.0811688	0	0.0270563	0	0	0	0	0	0	0	0.0867303	0	0.0289101	0
	AGAP006287	0.0864304	0.2457	0.0888889	0.14034	0.0888889	0	0.0811688	0.0838926	0.0550205	0.0811688	0	0.0826446	0	0.0275482	0	0.0817661	0	0.0847458	0.055504	0.0817661
	AGAP006288	0.259291	0.4914	0.0888889	0.27986	0.259291	0.185874	0.405844	0	0.197239	0.185874	0	0.0826446	0.086881	0.0565085	0.0826446	0.163532	0	0.0847458	0.0827594	0.0847458
	AGAP006289	0.259291	0.1638	0.177778	0.20029	0.177778	0.185874	0.243506	0.0838926	0.171091	0.185874	0	0	0	0	0	0.0817661	0.0867303	0	0.0561655	0.0817661
	AGAP006290	0.605013	1.3923	0.266667	0.75466	0.605013	0.743494	0.649351	0.33557	0.576139	0.649351	0	0.330579	0.086881	0.139153	0.086881	0.245298	0.260191	0.508475	0.337988	0.260191
	AGAP006291	0.864304	1.3923	0.444444	0.90035	0.864304	0.557621	0.568182	0.838926	0.65491	0.568182	0	0.330579	0.086881	0.139153	0.086881	0.163532	0.433651	0.677966	0.42505	0.433651
	AGAP006292	0.432152	0.2457	0.177778	0.28521	0.2457	0.0929368	0.162338	0.167785	0.14102	0.162338	0	0.0826446	0	0.0275482	0	0.0817661	0.173461	0.0847458	0.113324	0.0847458
	AGAP006293	0.172861	0.2457	0.0888889	0.16915	0.172861	0	0	0.0838926	0.0279642	0	0	0.165289	0.173762	0.113017	0.165289	0.0817661	0.260191	0.0847458	0.142234	0.0847458
	AGAP006294	0.0864304	0.3276	0.0888889	0.16764	0.0888889	0.185874	0.0811688	0.167785	0.144943	0.167785	0	0	0	0	0	0.0817661	0	0	0.0272554	0
	AGAP006295	0.432152	0.2457	0	0.225951	0.2457	0	0.162338	0.251678	0.138005	0.162338	0.0825083	0.0826446	0.173762	0.112972	0.0826446	0.163532	0	0.169492	0.111008	0.163532
	AGAP006296	0	0.1638	0.0888889	0.0842297	0.0888889	0.0929368	0.243506	0.0838926	0.140112	0.0929368	0.0825083	0	0	0.0275028	0	0	0	0	0	0
	AGAP006297	0.345722	0.3276	0.177778	0.2837	0.3276	0.185874	0.0811688	0.0838926	0.116978	0.0838926	0	0	0.086881	0.0289603	0	0.327065	0	0	0.109022	0
	AGAP006298	0.259291	0.573301	0.355556	0.396049	0.355556	0.0929368	0.0811688	0	0.0580352	0.0811688	0	0	0	0	0	0.0817661	0	0	0.0272554	0
	AGAP006299	0	0.0819001	0.0888889	0.0569297	0.0819001	0.0929368	0.0811688	0.0838926	0.0859994	0.0838926	0	0	0	0	0	0	0.0867303	0	0.0289101	0
	AGAP006300	0.0864304	0.2457	0.0888889	0.14034	0.0888889	0	0.0811688	0.0838926	0.0550205	0.0811688	0	0.0826446	0	0.0275482	0	0.0817661	0.0867303	0.169492	0.112663	0.0867303
	AGAP006301	0.0864304	0.2457	0.177778	0.169969	0.177778	0	0.0811688	0	0.0270563	0	0	0	0	0	0	0	0	0	0	0
	AGAP006302	0.345722	0.2457	0.177778	0.2564	0.2457	0.185874	0.162338	0	0.11607	0.162338	0.0825083	0	0	0.0275028	0	0	0.0867303	0	0.0289101	0
	AGAP006303	0.172861	0.1638	0.177778	0.17148	0.172861	0.0929368	0.0811688	0	0.0580352	0.0811688	0	0	0	0	0	0	0	0	0	0
	AGAP006304	0.0864304	0.655201	0.177778	0.30647	0.177778	0.185874	0.0811688	0	0.0890141	0.0811688	0	0.247934	0.173762	0.140565	0.173762	0.245298	0.0867303	0.0847458	0.138925	0.0867303
	AGAP006305	0.0864304	0.3276	0.177778	0.19727	0.177778	0	0.0811688	0.251678	0.110949	0.0811688	0	0	0	0	0	0	0	0.0847458	0.0282486	0
	AGAP006306	0.172861	0.2457	0.177778	0.19878	0.177778	0.0929368	0.0811688	0.0838926	0.0859994	0.0838926	0	0	0	0	0	0.0817661	0.0867303	0	0.0561655	0.0817661
	AGAP006307	0	0.4095	0.177778	0.195759	0.177778	0.27881	0.243506	0	0.174106	0.243506	0	0.0826446	0	0.0275482	0	0.0817661	0.173461	0.254237	0.169821	0.173461
	AGAP006308	0.172861	0.1638	0.177778	0.17148	0.172861	0	0	0	0	0	0.165017	0.0826446	0	0.0825537	0.0826446	0.0817661	0.0867303	0	0.0561655	0.0817661
	AGAP006309	0.0864304	0.573301	0.266667	0.308799	0.266667	0.0929368	0.162338	0.167785	0.14102	0.162338	0	0	0	0	0	0.0817661	0	0.0847458	0.055504	0.0817661
	AGAP006310	0.172861	0.3276	0.177778	0.22608	0.177778	0	0.0811688	0	0.0270563	0	0.0825083	0	0.086881	0.0564631	0.0825083	0.0817661	0.0867303	0.0847458	0.0844141	0.0847458
	AGAP006311	0.172861	0.2457	0.0888889	0.16915	0.172861	0.185874	0	0	0.0619579	0	0	0.247934	0.086881	0.111605	0.086881	0.0817661	0	0.0847458	0.055504	0.0817661
	AGAP006312	0.0864304	0.1638	0.0888889	0.11304	0.0888889	0	0	0.167785	0.0559284	0	0	0	0	0	0	0	0.0867303	0.0847458	0.0571587	0.0847458
	AGAP006313	0.172861	0.737101	0.355556	0.421839	0.355556	0.185874	0.162338	0	0.11607	0.162338	0.0825083	0.165289	0	0.0825992	0.0825083	0.163532	0.0867303	0.0847458	0.111669	0.0867303
	AGAP006314	0.0864304	0.3276	0.0888889	0.16764	0.0888889	0.185874	0.162338	0.0838926	0.144035	0.162338	0	0.165289	0.086881	0.0840567	0.086881	0	0.0867303	0.169492	0.0854073	0.0867303
	AGAP006315	0.172861	0.0819001	0.0888889	0.11455	0.0888889	0	0.0811688	0.167785	0.0829847	0.0811688	0	0.0826446	0	0.0275482	0	0.0817661	0	0	0.0272554	0
	AGAP006316	0.0864304	0.3276	0.0888889	0.16764	0.0888889	0.185874	0.0811688	0.0838926	0.116978	0.0838926	0	0	0	0	0	0	0.0867303	0	0.0289101	0
	AGAP006317	0.172861	0.1638	0.0888889	0.14185	0.1638	0.0929368	0	0.0838926	0.0589431	0.0838926	0	0.0826446	0.086881	0.0565085	0.0826446	0.0817661	0.0867303	0.169492	0.112663	0.0867303
	AGAP006318	0.172861	0.4095	0.0888889	0.22375	0.172861	0	0.243506	0.0838926	0.109133	0.0838926	0	0.165289	0	0.0550964	0	0.0817661	0.0867303	0	0.0561655	0.0817661
	AGAP006319	0	0.4914	0	0.1638	0	0.185874	0.243506	0.167785	0.199055	0.185874	0	0.0826446	0	0.0275482	0	0.0817661	0	0.169492	0.0837526	0.0817661
	AGAP006320	0	0	0.177778	0.0592593	0	0.0929368	0.0811688	0.0838926	0.0859994	0.0838926	0	0	0	0	0	0	0.0867303	0.254237	0.113656	0.0867303
	AGAP006322	5.18583	5.32351	4.17778	4.8957	5.18583	4.83271	5.19481	3.85906	4.62886	4.83271	0.247525	0.661157	0.955691	0.621457	0.661157	4.66067	4.07632	7.0339	5.25696	4.66067
	AGAP006329	217.545	221.704	203.911	214.387	217.545	133.643	208.523	122.483	154.883	133.643	71.4521	73.8843	89.6612	78.3325	73.8843	59.3622	54.4666	75.5932	63.1407	59.3622
	AGAP006331	217.805	220.639	203.644	214.029	217.805	133.829	208.604	120.47	154.301	133.829	71.0396	72.6446	90.9644	78.2162	72.6446	58.5446	55.2472	75.339	63.0436	58.5446
	AGAP006332	7.17373	6.38821	4.44444	6.00213	6.38821	2.41636	3.24675	2.18121	2.61477	2.41636	0.825083	0.909091	0.86881	0.867661	0.86881	1.88062	1.9948	1.18644	1.68729	1.88062
	AGAP006333	217.113	220.885	204.089	214.029	217.113	133.178	208.604	121.057	154.28	133.178	70.9571	72.7273	91.0513	78.2452	72.7273	57.4816	54.2064	76.6949	62.7943	57.4816
	AGAP006334	217.632	220.885	206.044	214.854	217.632	133.457	209.74	119.966	154.388	133.457	71.3696	73.719	92.1807	79.0898	73.719	58.2993	55.4206	76.4407	63.3869	58.2993
	AGAP006336	216.681	219.165	205.067	213.637	216.681	132.249	208.847	120.302	153.799	132.249	71.9472	73.6364	91.3119	78.9652	73.6364	56.991	54.2931	75.1695	62.1512	56.991
	AGAP006337	217.978	220.966	205.067	214.67	217.978	132.807	208.929	120.302	154.012	132.807	71.0396	72.6446	89.4874	77.7239	72.6446	58.4628	54.7268	75.0847	62.7581	58.4628
	AGAP006338	6.39585	7.12531	4.35556	5.9589	6.39585	2.13755	2.51623	1.67785	2.11054	2.13755	0.577558	1.4876	1.21633	1.09383	1.21633	2.45298	2.25499	1.44068	2.04955	2.25499
	AGAP006341	7.17373	6.87961	3.73333	5.92889	6.87961	3.15985	2.27273	1.76174	2.39811	2.27273	0.577558	1.07438	0.86881	0.840249	0.86881	2.86182	1.9948	1.69492	2.18384	1.9948
	AGAP006351	6.56871	7.04341	4.08889	5.90034	6.56871	2.32342	2.67857	1.92953	2.31051	2.32342	0.742574	0.826446	0.781929	0.78365	0.781929	1.96239	1.38768	1.77966	1.70991	1.77966
	AGAP006352	217.978	219.247	205.422	214.215	217.978	132.714	208.198	119.295	153.402	132.714	70.7921	71.8182	90.0956	77.5686	71.8182	58.381	54.8135	74.7458	62.6468	58.381
	AGAP006401	2736.99	2709.42	2801.6	2749.34	2736.99	1267.94	3193.1	718.205	1726.41	1267.94	197.277	352.231	515.117	354.875	352.231	1407.28	1104.25	474.153	995.227	1104.25
	AGAP006519	1.64218	1.3923	1.51111	1.5152	1.51111	3.25279	2.3539	1.92953	2.51207	2.3539	0.0825083	0.247934	0.173762	0.168068	0.173762	0.735895	1.04076	1.35593	1.0442	1.04076
	AGAP006538	445.808	2048.24	383.467	959.171	445.808	738.941	3294.97	1537.58	1857.16	1537.58	113.201	921.322	407.037	480.52	407.037	379.64	335.212	68.8983	261.25	335.212
	AGAP006639	0.777874	2.0475	0.711111	1.17883	0.777874	0.185874	0.487013	0.167785	0.280224	0.185874	0	0	0.173762	0.0579206	0	0.327065	0.173461	0.338983	0.279836	0.327065
	AGAP006692	5.70441	8.59951	6.4	6.90131	6.4	6.3197	13.961	6.04027	8.77367	6.3197	0.907591	0.909091	0.781929	0.866203	0.907591	2.94358	4.5967	6.35593	4.63207	4.5967
	AGAP006694	3.02506	4.1769	3.55556	3.58584	3.55556	1.67286	3.8961	2.01342	2.52746	2.01342	0.247525	0.909091	0.434405	0.53034	0.434405	0.654129	1.47441	0.932203	1.02025	0.932203
	AGAP006787	54.5376	42.3423	47.9111	48.2637	47.9111	23.6059	40.9091	22.2315	28.9155	23.6059	2.39274	5.12397	3.47524	3.66398	3.47524	45.2984	50.2168	33.6441	43.0531	45.2984
	AGAP006801	198.531	418.182	180.444	265.719	198.531	45.0743	80.5195	20.8054	48.7997	45.0743	7.59076	15.8678	19.0269	14.1618	15.8678	63.6141	75.5421	20.5932	53.2498	63.6141
	AGAP006886	2738.12	2708.19	2803.02	2749.78	2738.12	1267.29	3192.37	719.631	1726.43	1267.29	197.69	350.992	513.988	354.223	350.992	1406.46	1101.82	471.864	993.382	1101.82
	AGAP006922	1.1236	0.573301	0.711111	0.802669	0.711111	0.27881	0.487013	0.671141	0.478988	0.487013	0.0825083	0.0826446	0.086881	0.0840113	0.0826446	0.817661	0.607112	0.254237	0.55967	0.607112
	AGAP007047	440.882	627.355	663.289	577.175	627.355	90.1487	786.607	106.544	327.766	106.544	15.429	43.9669	107.819	55.7384	43.9669	304.334	267.129	119.237	230.233	267.129
	AGAP007222	3.63008	6.87961	4.44444	4.98471	4.44444	4.18216	12.7435	3.85906	6.92824	4.18216	0.660066	0.909091	0.695048	0.754735	0.695048	4.08831	1.90807	4.49153	3.49597	4.08831
	AGAP007261	439.844	629.894	664.889	578.209	629.894	90.1487	786.282	106.628	327.686	106.628	15.6766	44.5455	107.472	55.8979	44.5455	305.315	265.742	118.898	229.985	265.742
	AGAP007267	68.1072	57.412	59.5556	61.6916	59.5556	60.9665	63.7175	40.0168	54.9003	60.9665	7.42574	22.314	11.3814	13.7071	11.3814	44.399	35.039	17.5424	32.3268	35.039
	AGAP007268	198.876	418.591	180.978	266.149	198.876	45.8178	79.9513	20.302	48.6904	45.8178	7.67327	16.1983	19.3745	14.4154	16.1983	64.4317	75.8023	21.4407	53.8916	64.4317
	AGAP007328	1.81504	1.3923	1.06667	1.42467	1.3923	2.32342	2.84091	2.34899	2.50444	2.34899	0.412541	0.0826446	0.347524	0.280903	0.347524	0.572363	0.607112	1.27119	0.816887	0.607112
	AGAP007329	1.64218	1.7199	1.42222	1.59477	1.64218	2.32342	2.43506	2.43289	2.39712	2.43289	0.165017	0.165289	0	0.110102	0.165017	0.654129	1.12749	0.932203	0.904609	0.932203
	AGAP007330	4.92653	5.48731	4.26667	4.8935	4.92653	4.73978	5.51948	3.85906	4.70611	4.73978	0.412541	0.743802	0.608167	0.58817	0.608167	4.41537	4.16305	7.45763	5.34535	4.41537
	AGAP007350	6.56871	7.20721	4.71111	6.16234	6.56871	2.69517	2.84091	2.01342	2.5165	2.69517	0.577558	1.90083	0.955691	1.14469	0.955691	2.61652	1.9948	1.27119	1.96083	1.9948
	AGAP007351	2.76577	4.095	2.22222	3.02767	2.76577	3.06691	7.46753	2.2651	4.26652	3.06691	0.247525	0.247934	0.260643	0.252034	0.247934	1.06296	1.73461	2.37288	1.72348	1.73461
	AGAP007352	2.67934	4.914	2.93333	3.50889	2.93333	3.62454	7.22403	1.76174	4.20344	3.62454	0.165017	0.661157	0.086881	0.304351	0.165017	1.22649	2.34172	2.54237	2.03686	2.34172
	AGAP007360	2.67934	4.9959	2.4	3.35842	2.67934	2.69517	7.79221	1.92953	4.13897	2.69517	0.165017	0.247934	0.347524	0.253491	0.247934	1.14473	2.16826	2.54237	1.95179	2.16826
	AGAP007441	7.26016	6.87961	4.08889	6.07622	6.87961	2.97398	2.5974	2.01342	2.52827	2.5974	0.49505	1.15702	0.608167	0.753414	0.608167	3.18888	1.82134	1.52542	2.17855	1.82134
	AGAP007444	0	0.0819001	0.266667	0.116189	0.0819001	0.371747	0.487013	0.33557	0.39811	0.371747	0	0	0.173762	0.0579206	0	0.245298	0.693842	0.254237	0.397793	0.254237
	AGAP007449	427.485	248.731	261.956	312.724	261.956	166.45	155.519	93.2886	138.419	155.519	33.9934	51.4876	73.1538	52.8783	51.4876	198.365	126.279	65.339	129.994	126.279
	AGAP007526	428.176	248.894	260.267	312.446	260.267	164.591	154.383	93.2047	137.393	154.383	34.4059	51.6529	73.5013	53.1867	51.6529	198.365	125.325	64.1525	129.281	125.325
	AGAP007528	2736.82	2707.21	2799.56	2747.86	2736.82	1268.4	3191.56	719.799	1726.59	1268.4	198.185	351.488	515.378	355.017	351.488	1410.47	1099.83	472.288	994.194	1099.83
	AGAP007554	493.345	541.933	648.978	561.418	541.933	178.253	262.825	95.8054	178.961	178.253	192.657	207.107	140.313	180.026	192.657	150.123	125.412	103.051	126.195	125.412
	AGAP007555	427.658	247.584	260.444	311.895	260.444	165.892	155.195	93.7081	138.265	155.195	34.2409	51.9835	72.98	53.0681	51.9835	199.182	125.932	63.4746	129.53	125.932
	AGAP007559	0.691443	2.9484	0.888889	1.50958	0.888889	0.743494	1.54221	0.587248	0.95765	0.743494	0	0.0826446	0.347524	0.14339	0.0826446	0.817661	0.693842	1.10169	0.871066	0.817661
	AGAP007561	1.64218	1.9656	1.33333	1.64704	1.64218	0.836431	2.84091	1.1745	1.61728	1.1745	0.577558	0.247934	0.173762	0.333085	0.247934	1.06296	1.73461	0.762712	1.18676	1.06296
	AGAP007694	442.61	627.846	663.822	578.093	627.846	90.3346	786.688	105.872	327.632	105.872	15.5116	43.9669	106.255	55.2446	43.9669	305.233	266.175	119.661	230.356	266.175
	AGAP007695	241.314	173.792	186.667	200.591	186.667	118.123	158.36	99.5805	125.355	118.123	14.5215	26.7769	29.4526	23.5837	26.7769	188.471	205.03	108.898	167.467	188.471
	AGAP008029	442.61	629.812	662.933	578.452	629.812	91.5428	786.282	106.208	328.011	106.208	15.6766	45.2893	107.559	56.1748	45.2893	304.742	267.129	119.492	230.454	267.129
	AGAP008030	441.832	628.747	663.733	578.104	628.747	89.9628	785.958	105.956	327.292	105.956	15.7591	44.9587	108.08	56.2659	44.9587	304.824	265.481	119.068	229.791	265.481
	AGAP008066	5.87727	6.47011	5.33333	5.89357	5.87727	8.17844	9.82143	6.04027	8.01338	8.17844	0.412541	0.743802	0.955691	0.704011	0.743802	3.59771	2.8621	2.37288	2.94423	2.8621
	AGAP008068	0.432152	1.3923	0.711111	0.845188	0.711111	0.929368	1.37987	1.25839	1.18921	1.25839	0.0825083	0	0.086881	0.0564631	0.0825083	0.327065	0.780572	1.35593	0.82119	0.780572
	AGAP008069	2.59291	3.3579	1.86667	2.60583	2.59291	2.04461	4.46429	1.76174	2.75688	2.04461	0.165017	0.330579	0.434405	0.31	0.330579	1.14473	2.34172	2.37288	1.95311	2.34172
	AGAP008211	442.697	628.993	663.467	578.385	628.993	90.8922	785.877	104.614	327.128	104.614	15.0165	44.876	107.732	55.875	44.876	304.988	265.742	119.322	230.017	265.742
	AGAP008220	3.54365	2.2113	1.51111	2.42202	2.2113	0.650558	1.94805	0.419463	1.00602	0.650558	0	0.495868	0.173762	0.22321	0.173762	0.490597	0.867303	0.677966	0.678622	0.677966
	AGAP008346	65.9464	56.6749	61.1556	61.2589	61.1556	61.0595	64.1234	41.0235	55.4021	61.0595	7.09571	22.9752	11.5552	13.8754	11.5552	44.6443	35.4727	16.1017	32.0729	35.4727
	AGAP008383	1.55575	1.5561	1.51111	1.54099	1.55575	1.7658	2.51623	1.76174	2.01459	1.7658	0.0825083	0.165289	0.173762	0.14052	0.165289	1.63532	1.56114	1.69492	1.63046	1.63532
	AGAP008485	440.968	630.221	663.111	578.1	630.221	92.0074	786.769	106.124	328.3	106.124	14.934	45.2893	107.993	56.0721	45.2893	304.579	267.303	118.559	230.147	267.303
	AGAP008581	6.30942	7.86241	4.44444	6.20542	6.30942	2.50929	2.19156	2.09732	2.26606	2.19156	0.330033	1.32231	0.695048	0.782465	0.695048	2.61652	2.25499	1.44068	2.10406	2.25499
	AGAP008586	6.65514	6.38821	3.73333	5.59223	6.38821	2.7881	2.75974	1.51007	2.35264	2.75974	0.412541	0.661157	0.781929	0.618542	0.661157	2.20769	1.82134	1.01695	1.68199	1.82134
	AGAP008587	443.907	2047.42	382.756	958.027	443.907	739.684	3294.72	1537.58	1857.33	1537.58	113.366	921.983	407.906	481.085	407.906	379.231	335.906	67.7966	260.978	335.906
	AGAP008589	2.67934	3.9312	1.15556	2.5887	2.67934	0.836431	2.02922	1.25839	1.37468	1.25839	0.330033	0.247934	0	0.192656	0.247934	0.817661	1.21422	1.18644	1.07278	1.18644
	AGAP008591	2739.07	2709.66	2802.13	2750.29	2739.07	1268.96	3191.4	718.708	1726.35	1268.96	197.525	351.24	516.073	354.946	351.24	1406.46	1103.64	472.373	994.158	1103.64
	AGAP008592	2738.89	2710.16	2799.47	2749.51	2738.89	1269.8	3192.13	720.47	1727.46	1269.8	196.947	350.579	515.465	354.33	350.579	1404.09	1104.08	470.763	992.976	1104.08
	AGAP008594	217.459	221.785	203.556	214.267	217.459	132.621	208.523	120.302	153.815	132.621	71.5347	73.6364	90.9644	78.7118	73.6364	57.3998	54.6401	75.4237	62.4879	57.3998
	AGAP008595	216.768	220.229	204.711	213.903	216.768	132.714	207.711	120.05	153.492	132.714	71.3696	73.3884	90.2693	78.3425	73.3884	57.7269	54.8135	74.5763	62.3722	57.7269
	AGAP008603	2736.91	2706.06	2801.16	2748.04	2736.91	1269.42	3190.91	718.792	1726.37	1269.42	197.855	351.488	515.291	354.878	351.488	1405.07	1103.04	470.424	992.843	1103.04
	AGAP008605	2.33362	3.6855	1.51111	2.51008	2.33362	1.0223	2.43506	1.00671	1.48803	1.0223	0.412541	0.495868	0.086881	0.331763	0.412541	0.735895	0.954033	1.52542	1.07178	0.954033
	AGAP008607	1210.03	943.98	1234.31	1129.44	1210.03	441.914	867.857	238.674	516.149	441.914	56.6007	118.926	190.53	122.019	118.926	727.065	404.77	235.424	455.753	404.77
	AGAP008609	151.34	119.165	120.711	130.405	120.711	101.487	93.6688	72.9866	89.3808	93.6688	10.9736	21.157	16.768	16.2995	16.768	84.955	87.4241	52.4576	74.9456	84.955
	AGAP008618	1211.06	943.407	1232.8	1129.09	1211.06	441.729	863.961	236.997	514.229	441.729	57.7558	118.182	191.225	122.388	118.182	726.083	404.77	234.915	455.256	404.77
	AGAP008663	53.8462	41.2776	48.3556	47.8265	48.3556	24.0706	41.7208	22.5671	29.4528	24.0706	1.89769	4.13223	3.90964	3.31319	3.90964	44.8078	49.2628	31.5254	41.8654	44.8078
	AGAP008786	443.907	628.747	664.889	579.181	628.747	89.9628	786.445	104.446	326.951	104.446	14.934	43.9669	107.385	55.4286	43.9669	304.988	267.563	119.746	230.765	267.563
	AGAP008789	440.19	628.256	665.067	577.837	628.256	91.171	787.094	105.453	327.906	105.453	15.8416	44.4628	107.646	55.9833	44.4628	305.969	266.522	119.153	230.548	266.522
	AGAP008791	1.9879	1.8018	0.977778	1.58916	1.8018	2.32342	2.43506	2.60067	2.45305	2.43506	0.0825083	0.247934	0	0.110147	0.0825083	0.572363	1.04076	1.61017	1.07443	1.04076
	AGAP008792	6.13656	6.71581	4.8	5.88412	6.13656	8.27138	9.74026	6.62752	8.21305	8.27138	0.577558	0.661157	0.86881	0.702508	0.661157	4.08831	3.12229	2.9661	3.39223	3.12229
	AGAP008793	440.882	627.355	663.378	577.205	627.355	91.4498	787.825	105.537	328.27	105.537	15.429	44.1322	107.298	55.6198	44.1322	306.623	268.257	119.492	231.457	268.257
	AGAP009113	6.65514	5.89681	4.88889	5.81361	5.89681	7.89963	9.9026	6.45973	8.08732	7.89963	0.577558	0.495868	1.21633	0.763253	0.577558	3.43418	3.20902	2.62712	3.09011	3.20902
	AGAP009287	1.90147	2.0475	1.68889	1.87929	1.90147	2.04461	2.19156	1.76174	1.9993	2.04461	0	0.247934	0.173762	0.140565	0.173762	1.22649	1.04076	1.35593	1.20773	1.22649
	AGAP009297	40.8816	31.941	31.5556	34.7927	31.941	19.7955	26.9481	14.1779	20.3071	19.7955	2.14521	4.04959	3.90964	3.36815	3.90964	26.4105	32.9575	18.2203	25.8628	26.4105
	AGAP009299	58.6863	45.864	48.3556	50.9686	48.3556	28.9963	42.6948	21.896	31.1957	28.9963	2.14521	5.04132	4.86533	4.01729	4.86533	44.3173	50.9974	29.0678	41.4608	44.3173
	AGAP009300	59.5506	47.1744	47.8222	51.5157	47.8222	28.2528	42.776	22.0638	31.0308	28.2528	2.80528	5.61983	4.25717	4.22743	4.25717	44.399	51.3443	29.661	41.8015	44.399
	AGAP009301	443.993	2047.17	383.556	958.241	443.993	741.357	3295.05	1537.58	1858	1537.58	112.459	921.736	406.95	480.382	406.95	380.703	335.559	68.3898	261.551	335.559
	AGAP009326	441.832	628.993	662.756	577.86	628.993	90.5204	787.175	105.285	327.66	105.285	14.934	44.7934	107.385	55.7041	44.7934	304.988	266.782	118.22	229.997	266.782
	AGAP009455	2.8522	3.5217	2.84444	3.07278	2.8522	2.60223	5.11364	2.43289	3.38292	2.60223	0.660066	0.578512	0.173762	0.47078	0.578512	1.30826	1.73461	2.0339	1.69225	1.73461
	AGAP009456	3.37079	3.1122	2.4	2.961	3.1122	1.85874	4.13961	3.10403	3.03412	3.10403	0.165017	0.578512	0.695048	0.479526	0.578512	1.14473	1.9948	2.11864	1.75272	1.9948
	AGAP009689	2.93863	3.3579	2.66667	2.98773	2.93863	2.88104	3.97727	2.76846	3.20892	2.88104	0.165017	0.743802	0.434405	0.447741	0.434405	2.37122	1.82134	1.52542	1.90599	1.82134
	AGAP009698	2.8522	3.6036	3.28889	3.24823	3.28889	2.97398	4.05844	2.76846	3.26696	2.97398	0.247525	0.495868	0.347524	0.363639	0.347524	2.94358	2.08153	1.52542	2.18351	2.08153
	AGAP010522	1214.09	943.489	1233.69	1130.42	1214.09	442.658	865.503	238.674	515.612	442.658	57.5908	118.843	190.443	122.292	118.843	727.228	405.377	233.136	455.247	405.377
	AGAP010524	1211.84	944.799	1232.44	1129.69	1211.84	442.379	865.097	237.836	515.104	442.379	57.3432	118.512	190.617	122.157	118.512	727.392	406.071	234.576	456.013	406.071
	AGAP010525	1212.88	944.062	1234.13	1130.36	1212.88	442.1	866.558	239.765	516.141	442.1	57.5083	118.512	190.53	122.184	118.512	726.738	404.683	235.593	455.671	404.683
	AGAP010526	1214.61	943.489	1235.64	1131.25	1214.61	443.773	867.208	238.339	516.44	443.773	58.3333	118.264	191.659	122.752	118.264	730.172	404.25	235.424	456.615	404.25
	AGAP010527	1.81504	1.5561	1.51111	1.62742	1.5561	2.41636	2.43506	2.2651	2.37217	2.41636	0.0825083	0.0826446	0.260643	0.141932	0.0826446	0.899428	1.04076	1.35593	1.09871	1.04076
	AGAP010532	2.16076	1.4742	0.977778	1.53758	1.4742	0.836431	0.974026	0.838926	0.883128	0.838926	0.165017	0.247934	0.086881	0.16661	0.165017	1.14473	1.21422	0.762712	1.04055	1.14473
	AGAP010533	5.01296	6.06061	4	5.02452	5.01296	3.99628	5.60065	3.60738	4.40144	3.99628	0.247525	0.826446	0.695048	0.589673	0.695048	4.5789	3.81613	6.94915	5.11473	4.5789
	AGAP010569	7.60588	7.28911	7.64444	7.51314	7.60588	5.2974	9.65909	4.94966	6.63538	5.2974	0.577558	0.991736	1.21633	0.928542	0.991736	2.86182	2.8621	2.11864	2.61419	2.86182
	AGAP010570	7.26016	7.28911	6.84444	7.13124	7.26016	5.01859	8.68506	5.03356	6.24574	5.03356	0.577558	1.07438	1.21633	0.956091	1.07438	3.51594	2.68864	2.62712	2.9439	2.68864
	AGAP010651	3.37079	6.87961	4.62222	4.95754	4.62222	4.08922	12.7435	4.02685	6.95319	4.08922	0.330033	0.826446	0.86881	0.675096	0.826446	4.00654	2.68864	4.32203	3.6724	4.00654
	AGAP010652	3.80294	6.79771	5.15556	5.25207	5.15556	4.27509	12.9058	3.77517	6.98537	4.27509	0.660066	1.07438	0.695048	0.809831	0.695048	4.00654	2.68864	4.66102	3.7854	4.00654
	AGAP010664	1211.32	944.963	1233.42	1129.9	1211.32	443.03	864.935	238.423	515.463	443.03	57.7558	118.182	190.617	122.185	118.182	726.492	404.857	235.593	455.647	404.857
	AGAP010665	1213.48	944.963	1233.33	1130.59	1213.48	443.401	863.474	238.423	515.099	443.401	57.0957	118.678	190.964	122.246	118.678	727.31	404.337	236.441	456.029	404.337
	AGAP010666	1211.15	943.817	1234.31	1129.76	1211.15	442.565	866.071	239.094	515.91	442.565	57.6733	118.43	190.356	122.153	118.43	727.964	405.724	233.898	455.862	405.724
	AGAP010667	1212.19	944.799	1234.84	1130.61	1212.19	442.937	863.555	238.507	515	442.937	57.6733	118.678	190.877	122.409	118.678	727.473	403.816	233.559	454.95	403.816
	AGAP010668	1212.01	944.963	1236.62	1131.2	1212.01	442.193	864.205	238.171	514.856	442.193	57.4257	118.43	191.486	122.447	118.43	728.291	405.724	234.153	456.056	405.724
	AGAP010674	3.54365	6.63391	4.8	4.99252	4.8	3.5316	12.7435	4.19463	6.82325	4.19463	0.412541	1.07438	0.955691	0.814204	0.955691	4.49714	2.68864	4.49153	3.89243	4.49153
	AGAP010747	427.658	247.256	262.4	312.438	262.4	166.45	155.438	92.6174	138.169	155.438	33.7459	51.157	72.8931	52.5987	51.157	199.019	125.325	64.7458	129.697	125.325
	AGAP010749	427.744	249.058	259.911	312.238	259.911	167.193	154.87	92.2819	138.115	154.87	34.1584	51.157	72.8931	52.7362	51.157	198.774	127.06	65.8475	130.56	127.06
	AGAP010868	199.654	419.247	181.333	266.745	199.654	45.3532	81.25	20.2181	48.9404	45.3532	8.08581	16.3636	19.1138	14.5211	16.3636	63.7776	75.4553	21.1017	53.4449	63.7776
	AGAP010888	5.87727	6.38821	4.8	5.68849	5.87727	7.62082	10.1461	6.29195	8.01962	7.62082	0.412541	0.661157	1.47698	0.850225	0.661157	3.67948	3.46921	2.62712	3.2586	3.46921
	AGAP010921	1.72861	1.3923	1.24444	1.45512	1.3923	2.7881	2.3539	2.51678	2.55293	2.51678	0.247525	0.495868	0.086881	0.276758	0.247525	1.39002	0.520382	1.44068	1.11703	1.39002
	AGAP010927	54.9697	41.4414	48.1778	48.1963	48.1778	24.9071	41.3149	23.9094	30.0438	24.9071	1.89769	4.13223	3.47524	3.16839	3.47524	45.0531	49.4363	33.3898	42.6264	45.0531
	AGAP010944	21.2619	17.199	19.6444	19.3684	19.6444	16.0781	25.1623	12.2483	17.8296	16.0781	1.56766	2.31405	3.2146	2.36543	2.31405	7.44072	9.62706	3.22034	6.76271	7.44072
	AGAP010945	21.6076	18.0999	19.1111	19.6062	19.1111	17.2862	25.974	11.745	18.3351	17.2862	1.07261	2.64463	2.86707	2.19477	2.64463	7.03189	9.88725	3.30508	6.74141	7.03189
	AGAP010946	23.0769	22.6863	17.9556	21.2396	22.6863	22.4907	37.5812	16.7785	25.6168	22.4907	1.89769	3.55372	5.56038	3.6706	3.55372	8.74898	11.1015	6.35593	8.73546	8.74898
	AGAP010947	22.1262	22.7682	18.1333	21.0092	22.1262	22.026	36.526	16.6107	25.0542	22.026	1.81518	3.8843	5.73414	3.81121	3.8843	8.91251	11.0147	6.27119	8.73281	8.91251
	AGAP010949	22.2126	22.8501	18.3111	21.1246	22.2126	22.3978	38.3929	16.2752	25.6886	22.3978	2.22772	3.63636	5.82103	3.89504	3.63636	8.74898	11.4484	6.35593	8.8511	8.74898
	AGAP010950	21.2619	17.2809	20	19.5143	20	16.8216	26.7857	11.9128	18.5067	16.8216	0.907591	2.56198	2.95395	2.14118	2.56198	6.86836	9.36687	3.13559	6.45694	6.86836
	AGAP010952	22.4719	23.6691	19.2	21.7803	22.4719	22.2119	37.1753	16.7785	25.3886	22.2119	1.56766	3.63636	5.12598	3.44333	3.63636	8.42191	11.2749	6.44068	8.71251	8.42191
	AGAP010953	21.4347	17.6904	19.2889	19.4714	19.2889	16.8216	26.2175	12.3322	18.4571	16.8216	1.15512	2.56198	2.78019	2.16576	2.56198	6.95012	10.6678	3.64407	7.08734	6.95012
	AGAP011154	1212.01	944.636	1232.62	1129.76	1212.01	441.729	865.179	239.933	515.613	441.729	57.7558	118.595	191.573	122.641	118.595	730.008	404.944	233.305	456.086	404.944
	AGAP011221	216.335	220.885	203.378	213.533	216.335	133.922	208.523	120.218	154.221	133.922	69.8845	73.2231	91.5725	78.2267	73.2231	58.1357	54.033	76.9492	63.0393	58.1357
	AGAP011259	6.05013	5.89681	3.46667	5.13787	5.89681	2.23048	1.70455	1.25839	1.73114	1.70455	0.330033	1.32231	1.12945	0.927267	1.12945	2.04415	1.30095	1.18644	1.51052	1.30095
	AGAP011260	217.286	221.048	205.067	214.467	217.286	132.435	209.172	119.379	153.662	132.435	70.9571	73.2231	90.7906	78.3236	73.2231	57.9722	54.7268	75.339	62.6793	57.9722
	AGAP011261	6.56871	6.22441	3.73333	5.50882	6.22441	2.69517	2.11039	1.34228	2.04928	2.11039	0.412541	1.07438	0.695048	0.727323	0.695048	1.79886	1.30095	1.61017	1.56999	1.61017
	AGAP011263	0.691443	0.900901	0.977778	0.856707	0.900901	1.39405	0.974026	1.0906	1.15289	1.0906	0.247525	0.661157	0.434405	0.447696	0.434405	0.490597	0.260191	0.508475	0.419754	0.490597
	AGAP011264	216.162	219.984	204.356	213.501	216.162	132.621	208.198	120.134	153.651	132.621	70.5446	73.2231	89.6612	77.8096	73.2231	57.4816	54.1197	75.678	62.4264	57.4816
	AGAP011265	6.22299	6.22441	3.55556	5.33432	6.22299	2.60223	1.70455	1.67785	1.99488	1.70455	0.49505	1.23967	0.781929	0.838883	0.781929	1.88062	1.30095	1.52542	1.569	1.52542
	AGAP011266	216.768	221.54	204.444	214.251	216.768	132.156	208.685	120.386	153.742	132.156	71.6172	73.1405	90.4431	78.4003	73.1405	58.7081	53.7728	75.2542	62.5784	58.7081
	AGAP011268	6.30942	6.79771	3.28889	5.46534	6.30942	2.04461	1.94805	1.34228	1.77831	1.94805	0.577558	0.991736	1.04257	0.870622	0.991736	2.12592	1.30095	1.44068	1.62252	1.44068
	AGAP011510	0.950735	2.5389	0.711111	1.40025	0.950735	1.0223	1.78571	0.671141	1.15972	1.0223	0	0.165289	0.086881	0.0840567	0.086881	0.490597	0.346921	0.762712	0.53341	0.490597
	AGAP011550	1.72861	1.3104	0.977778	1.33893	1.3104	1.11524	0.892857	1.0906	1.0329	1.0906	0.0825083	0	0.086881	0.0564631	0.0825083	1.22649	0.867303	1.01695	1.03691	1.01695
	AGAP011585	1.81504	2.0475	0.622222	1.49492	1.81504	0.929368	0.974026	0.503356	0.80225	0.929368	0	0.165289	0.086881	0.0840567	0.086881	1.06296	1.04076	0.677966	0.92723	1.04076
	AGAP011594	0.605013	2.2932	0.8	1.23274	0.8	0.557621	1.46104	0.419463	0.812708	0.557621	0.0825083	0.165289	0.086881	0.111559	0.086881	0.899428	0.520382	0.677966	0.699258	0.677966
	AGAP011595	57.3898	46.2735	51.6444	51.7693	51.6444	27.0446	40.7468	22.3993	30.0636	27.0446	2.06271	4.54545	3.30148	3.30321	3.30148	40.1472	45.2732	31.6949	39.0384	40.1472
	AGAP011596	6.74157	7.53481	4.08889	6.12176	6.74157	2.88104	3.16558	1.51007	2.5189	2.88104	0.412541	1.57025	0.781929	0.921573	0.781929	2.04415	1.64788	1.61017	1.7674	1.64788
	AGAP011597	2.42005	1.5561	1.06667	1.68094	1.5561	0.743494	1.05519	0.671141	0.823277	0.743494	0.165017	0.330579	0.086881	0.194159	0.165017	1.30826	1.04076	0.762712	1.03724	1.04076
	AGAP011598	158.081	152.662	147.556	152.766	152.662	198.141	282.955	158.138	213.078	198.141	12.8713	33.4711	39.0096	28.4506	33.4711	73.7531	90.9801	49.9153	71.5495	73.7531
	AGAP011601	54.7105	41.0319	48.1778	47.9734	48.1778	25.6506	40.5032	20.8893	29.0144	25.6506	2.31023	4.46281	3.82276	3.53193	3.82276	46.0343	49.1761	32.2881	42.4995	46.0343
	AGAP011602	54.624	41.5233	47.9111	48.0195	47.9111	24.6283	41.3149	23.406	29.7831	24.6283	2.22772	4.95868	4.08341	3.7566	4.08341	44.8896	50.477	33.6441	43.0036	44.8896
	AGAP011855	2.07433	1.8018	0.622222	1.49945	1.8018	1.48699	2.3539	1.76174	1.86754	1.76174	0	0.0826446	0.260643	0.114429	0.0826446	1.63532	1.38768	1.77966	1.60089	1.63532
	AGAP011857	7.86517	10.7289	11.8222	10.1388	10.7289	9.8513	18.4253	9.64765	12.6414	9.8513	0.907591	1.40496	1.3901	1.23422	1.3901	6.21423	8.93322	14.8305	9.99265	8.93322
	AGAP011860	3.71651	7.20721	4.62222	5.18198	4.62222	4.27509	13.3117	3.85906	7.14861	4.27509	0.330033	1.23967	0.86881	0.812837	0.86881	4.33361	1.90807	4.57627	3.60598	4.33361
	AGAP011861	3.71651	6.63391	4.53333	4.96125	4.53333	4.64684	12.4188	4.02685	7.03084	4.64684	0.330033	0.743802	0.86881	0.647548	0.743802	4.08831	2.08153	4.32203	3.49729	4.08831
	AGAP011862	1.81504	1.5561	0.977778	1.44964	1.5561	1.11524	0.892857	0.838926	0.949008	0.892857	0.247525	0.0826446	0	0.110056	0.0826446	1.55356	1.12749	1.61017	1.43041	1.55356
	AGAP011863	1.72861	1.7199	0.355556	1.26802	1.7199	1.0223	1.05519	0.838926	0.972142	1.0223	0.0825083	0.247934	0.086881	0.139108	0.086881	0.981194	1.04076	1.44068	1.15421	1.04076
	AGAP011864	15.1253	9.90991	10.8444	11.9599	10.8444	9.38662	6.89935	7.71812	8.00136	7.71812	0.907591	1.15702	1.21633	1.09365	1.15702	13.8185	8.5863	11.4407	11.2818	11.4407
	AGAP011865	15.2982	9.33661	10.6667	11.7672	10.6667	8.64312	7.06169	7.63423	7.77968	7.63423	0.990099	1.15702	1.21633	1.12115	1.15702	14.1455	8.06592	11.3559	11.1891	11.3559
	AGAP011866	1.9879	1.8018	1.06667	1.61879	1.8018	1.0223	1.21753	0.671141	0.970326	1.0223	0	0.165289	0.608167	0.257819	0.165289	1.06296	0.693842	1.01695	0.924584	1.01695
	AGAP011869	3.80294	7.04341	4.71111	5.18582	4.71111	4.36803	12.7435	3.52349	6.87834	4.36803	0.330033	0.909091	0.86881	0.702645	0.86881	4.08831	2.60191	4.15254	3.61425	4.08831
	AGAP011986	3.71651	6.38821	4.71111	4.93861	4.71111	3.90335	13.5552	3.94295	7.13383	3.94295	0.247525	0.826446	0.86881	0.647594	0.826446	4.5789	2.08153	4.32203	3.66082	4.32203
	AGAP011998	429.127	250.041	261.511	313.56	261.511	164.777	154.545	92.7013	137.341	154.545	34.0759	51.8182	73.7619	53.2187	51.8182	198.855	125.585	64.4068	129.616	125.585
	AGAP012147	908.124	1237.1	724.711	956.645	908.124	358.643	604.627	173.49	378.92	358.643	74.835	147.025	196.785	139.548	147.025	307.686	216.565	88.8136	204.355	216.565
	AGAP012511	5.44512	8.68141	7.11111	7.07921	7.11111	6.13383	15.0974	6.29195	9.17439	6.29195	0.907591	0.909091	0.608167	0.808283	0.907591	2.61652	3.81613	6.77966	4.4041	3.81613
	AGAP012512	4.06223	1.9656	1.6	2.54261	1.9656	0.557621	1.21753	0.587248	0.787467	0.587248	0.165017	0.247934	0.347524	0.253491	0.247934	0.408831	1.04076	0.677966	0.709187	0.677966
	AGAP012579	216.595	219.574	202.578	212.916	216.595	133.271	209.172	119.631	154.025	133.271	70.9571	72.6446	90.3562	77.986	72.6446	56.9092	53.8595	75.0847	61.9512	56.9092
	AGAP012580	67.5022	57.5758	59.2	61.426	59.2	61.1524	64.2045	40.4362	55.2644	61.1524	8.25083	22.8926	10.4257	13.8564	10.4257	44.7261	35.7329	16.1864	32.2151	35.7329
	AGAP012595	21.3483	18.4275	19.2889	19.6882	19.2889	17.0074	26.7857	11.6611	18.4847	17.0074	1.32013	2.39669	2.51955	2.07879	2.39669	7.44072	9.88725	3.47458	6.93418	7.44072
	AGAP012618	2738.29	2704.91	2801.42	2748.21	2738.29	1272.3	3192.86	718.96	1728.04	1272.3	198.68	350.579	513.727	354.329	350.579	1406.87	1103.21	471.441	993.839	1103.21
	AGAP012639	215.212	220.803	203.733	213.249	215.212	133.086	209.497	120.721	154.435	133.086	71.3696	73.9669	89.748	78.3615	73.9669	57.1545	55.1605	75.4237	62.5796	57.1545
	AGAP012640	5.9637	6.30631	3.55556	5.27519	5.9637	2.04461	1.46104	1.25839	1.58801	1.46104	0.165017	1.07438	0.695048	0.644815	0.695048	1.79886	1.38768	1.27119	1.48591	1.38768
	AGAP012687	1211.75	944.062	1233.07	1129.63	1211.75	442.565	865.341	238.674	515.527	442.565	58.1683	118.926	190.53	122.541	118.926	727.228	406.245	233.983	455.819	406.245
	AGAP012688	1212.19	943.571	1235.29	1130.35	1212.19	443.959	865.584	238.339	515.961	443.959	57.3432	118.182	190.182	121.903	118.182	727.8	405.377	234.237	455.805	405.377
	AGAP012689	1204.84	935.463	1227.38	1122.56	1204.84	437.732	850.974	229.866	506.191	437.732	57.5908	117.686	190.182	121.82	117.686	721.504	394.97	224.492	446.989	394.97
	AGAP012733	54.1054	87.3055	47.2889	62.8999	54.1054	235.781	975.731	311.074	507.528	311.074	6.0231	9.00826	5.73414	6.92184	6.0231	57.7269	201.301	197.373	152.134	197.373
	AGAP012774	23.1634	22.6044	18.8444	21.5374	22.6044	21.3755	37.2565	17.1141	25.2487	21.3755	1.65017	4.13223	5.12598	3.63612	4.13223	8.34015	11.0147	6.10169	8.48553	8.34015
	AGAP012785	1212.45	944.226	1233.42	1130.03	1212.45	441.078	865.828	239.346	515.417	441.078	56.7657	118.678	191.051	122.165	118.678	727.473	405.291	235	455.921	405.291
	AGAP012786	1212.1	945.373	1235.56	1131.01	1212.1	443.773	865.016	238.674	515.821	443.773	58.0033	119.421	190.009	122.478	119.421	726.165	405.117	235	455.427	405.117
	AGAP012789	21.3483	17.9361	19.3778	19.5541	19.3778	16.171	26.461	11.9966	18.2096	16.171	1.65017	2.80992	2.95395	2.47135	2.80992	7.35895	9.71379	3.13559	6.73611	7.35895
	AGAP012794	2.76577	2.3751	2.66667	2.60251	2.66667	40.0558	153.653	85.7383	93.1489	85.7383	0.247525	0.495868	0.608167	0.45052	0.495868	5.88716	57.5889	54.5763	39.3508	54.5763
	AGAP012797	5.27226	5.97871	3.91111	5.05402	5.27226	4.18216	6.16883	4.19463	4.84854	4.19463	0.330033	0.909091	0.608167	0.615764	0.608167	4.00654	3.46921	6.94915	4.8083	4.00654
	AGAP012810	7.77874	7.78051	6.57778	7.37901	7.77874	5.20446	8.92857	4.94966	6.3609	5.20446	0.825083	1.07438	1.91138	1.27028	1.07438	3.18888	2.94883	2.54237	2.89336	2.94883
	AGAP012886	18.7554	9.00901	13.1556	13.64	13.1556	14.0335	14.2045	10.2349	12.8243	14.0335	1.56766	2.80992	5.12598	3.16785	2.80992	10.2208	4.77016	3.89831	6.29641	4.77016
	AGAP012899	3.88937	2.9484	2.04444	2.96074	2.9484	2.69517	1.78571	2.01342	2.16477	2.01342	0.247525	0.165289	0.260643	0.224486	0.247525	2.37122	2.08153	2.54237	2.33171	2.37122
	AGAP012929	5.44512	5.56921	4.35556	5.12329	5.44512	4.64684	4.87013	4.11074	4.54257	4.64684	0.330033	0.826446	0.695048	0.617176	0.695048	4.08831	3.64267	7.88136	5.20411	4.08831
	AGAP028357	221.953	185.012	197.422	201.463	197.422	97.3978	76.5422	65.7718	79.9039	76.5422	5.19802	7.27273	8.42745	6.96607	7.27273	355.928	242.845	170.254	256.342	242.845
	AGAP028358	2.24719	3.1941	1.77778	2.40636	2.24719	0.650558	1.86688	1.1745	1.23065	1.1745	0	0.330579	0	0.110193	0	8.91251	11.2749	3.72881	7.97209	8.91251
	AGAP028359	1.72861	3.0303	1.33333	2.03075	1.72861	1.11524	0.974026	1.67785	1.25571	1.11524	0.0825083	0.0826446	0.173762	0.112972	0.0826446	6.70482	4.8569	4.23729	5.26634	4.8569
	AGAP028361	0.691443	1.0647	0.622222	0.792789	0.691443	0.27881	0.649351	0.33557	0.421244	0.33557	0	0.330579	0	0.110193	0	0.735895	0.433651	0.0847458	0.418097	0.433651
	AGAP028362	65.6007	73.8739	34.1333	57.8693	65.6007	21.5613	25.5682	18.6242	21.9179	21.5613	0.742574	3.55372	1.12945	1.80858	1.12945	99.2641	64.4406	32.9661	65.5569	64.4406
	AGAP028363	11.4952	11.6298	3.28889	8.80465	11.4952	2.32342	1.37987	1.67785	1.79371	1.67785	0.0825083	0.330579	0	0.137696	0.0825083	35.9771	20.902	11.7797	22.8863	20.902
	AGAP028365	3.63008	9.17281	2.22222	5.00837	3.63008	3.5316	4.30195	2.01342	3.28232	3.5316	0	0.247934	0	0.0826446	0	4.00654	3.81613	1.94915	3.25728	3.81613
	AGAP028367	116.076	87.1417	37.0667	80.0948	87.1417	16.7286	16.1526	14.4295	15.7703	16.1526	0.49505	1.81818	0.347524	0.886918	0.49505	88.9616	54.5533	24.4068	55.9739	54.5533
	AGAP028368	24.892	39.8034	26.0444	30.2466	26.0444	11.803	14.5292	9.98322	12.1051	11.803	1.07261	3.1405	2.86707	2.36006	2.86707	70.2371	57.7624	34.5763	54.1919	57.7624
	AGAP028372	265.601	573.792	224.267	354.553	265.601	106.32	329.951	102.265	179.512	106.32	3.71287	37.1074	9.38315	16.7345	9.38315	629.599	555.247	153.559	446.135	555.247
	AGAP028374	10.8902	5.65111	2.57778	6.37304	5.65111	2.50929	1.94805	1.1745	1.87728	1.94805	0.165017	0.413223	0.608167	0.395469	0.413223	12.0196	9.19341	4.66102	8.62468	9.19341
	AGAP028375	2.67934	4.095	1.68889	2.82108	2.67934	1.57993	1.70455	1.0906	1.45836	1.57993	0	0	0.086881	0.0289603	0	8.91251	5.37728	3.13559	5.80846	5.37728
	AGAP028376	9.59378	9.82801	5.68889	8.37023	9.59378	4.73978	5.35714	4.78188	4.9596	4.78188	0.0825083	0.991736	0.173762	0.416002	0.173762	49.6321	36.1665	14.8305	33.543	36.1665
	AGAP028377	405.964	358.067	340.711	368.247	358.067	154.926	92.776	74.0772	107.26	92.776	10.8911	24.0496	26.4987	20.4798	24.0496	540.229	358.023	199.492	365.914	358.023
	AGAP028378	0	0.1638	0	0.0546001	0	0	0	0	0	0	0	0	0	0	0	0	0.0867303	0.0847458	0.0571587	0.0847458
	AGAP028379	28.6085	47.7477	17.2444	31.2002	28.6085	11.5242	19.237	8.22148	12.9942	11.5242	0.412541	1.90083	0.608167	0.973845	0.608167	65.74	61.2316	28.6441	51.8719	61.2316
	AGAP028381	1.72861	2.3751	1.33333	1.81235	1.72861	0.557621	0.730519	0.503356	0.597165	0.557621	0	0	0.086881	0.0289603	0	4.00654	2.77537	1.10169	2.62787	2.77537
	AGAP028384	11.7545	27.027	8.35556	15.7124	11.7545	11.8959	16.9643	5.62081	11.4937	11.8959	0.412541	1.90083	0.086881	0.800083	0.412541	30.2535	26.5395	11.6102	22.801	26.5395
	AGAP028385	0.605013	0.819001	0.355556	0.59319	0.605013	0.836431	0.324675	0.587248	0.582785	0.587248	0	0.0826446	0	0.0275482	0	1.71709	0.607112	0.762712	1.02897	0.762712
	AGAP028388	1.29646	1.4742	0.444444	1.0717	1.29646	0.371747	0.811688	0.167785	0.450407	0.371747	0	0.165289	0	0.0550964	0	1.30826	1.38768	0.762712	1.15288	1.30826
	AGAP028390	4.40795	12.2031	2.22222	6.27776	4.40795	1.57993	2.67857	0.755034	1.67118	1.57993	0.0825083	0.0826446	0	0.055051	0.0825083	3.76124	2.60191	2.20339	2.85551	2.60191
	AGAP028392	2.33362	5.56921	1.68889	3.19724	2.33362	1.30112	1.94805	0.922819	1.39066	1.30112	0	0.0826446	0.086881	0.0565085	0.0826446	9.07604	8.49957	4.83051	7.46871	8.49957
RPM average log10		Average RPM					Log10
	name	FB-Ab	MG	OV	R	name	FB-Ab	MG	OV	R
*	AGAP000729	2.9917	2.33985	0.447605	0.929218	AGAP000729
	AGAP000730	559.278	179.151	180.619	127.393	AGAP000730	2.74763	2.25322	2.25676	2.10515
*	AGAP001105	1.8531	1.19934	0.221616	2.27488	AGAP001105
*	AGAP001129	3.03509	3.18205	0.447605	1.80723	AGAP001129
	AGAP001191	14.6247	19.7732	2.29335	7.29935	AGAP001191	1.16509	1.29608	0.36047	0.863284
	AGAP001547	1130.52	515.514	122.075	455.969	AGAP001547	3.05328	2.71224	2.08663	2.65894
*	AGAP001567	1.05001	1.47034	0.112972	0.733464	AGAP001567
*	AGAP001605	6.69579	8.65669	0.673457	4.55395	AGAP001605
	AGAP001714	1129.9	516.374	122.141	456.764	AGAP001714	3.05304	2.71296	2.08686	2.65969
*	AGAP001829	1.15826	0.800143	0.139062	0.899313	AGAP001829
	AGAP001830	1129.52	515.931	122.276	455.818	AGAP001830	3.05289	2.71259	2.08734	2.65879
	AGAP001831	14.5633	19.5654	2.51505	7.41267	AGAP001831	1.16326	1.29149	0.400547	0.869975
*	AGAP001832	1.53771	1.17813	0.0564631	1.01561	AGAP001832
*	AGAP001833	3.28187	4.36566	0.418735	2.19079	AGAP001833
	AGAP001834	14.8153	19.7492	2.4381	7.36247	AGAP001834	1.17071	1.29555	0.387052	0.867023
	AGAP001835	14.6951	19.9641	2.46	7.41367	AGAP001835	1.16717	1.30025	0.390936	0.870033
	AGAP001836	14.7675	19.7167	2.60476	7.57952	AGAP001836	1.16931	1.29483	0.415768	0.879641
	AGAP001837	35.1361	20.2639	3.41887	25.7428	AGAP001837	1.54575	1.30672	0.533883	1.41066
*	AGAP001838	2.049	1.98943	0.196983	0.954155	AGAP001838
*	AGAP001839	3.15456	2.93523	0.476656	1.6384	AGAP001839
	AGAP001840	20.9129	25.5627	3.6114	8.75875	AGAP001840	1.32042	1.40761	0.557676	0.942442
*	AGAP001841	5.69138	8.25518	0.848722	3.05789	AGAP001841
	AGAP001842	20.975	25.4754	3.53017	8.84746	AGAP001842	1.3217	1.40612	0.547795	0.946819
	AGAP001843	21.088	25.7608	3.72428	8.62015	AGAP001843	1.32404	1.41096	0.571042	0.935515
*	AGAP001844	5.69397	7.73377	0.731605	3.03394	AGAP001844
*	AGAP001845	2.01648	1.89951	0.111469	1.08977	AGAP001845
*	AGAP001846	2.50387	3.36694	0.504113	1.69954	AGAP001846
*	AGAP001847	3.3369	2.7259	0.362181	1.88668	AGAP001847
*	AGAP001848	2.93438	2.79872	0.420102	1.92056	AGAP001848
*	AGAP001849	1.84021	1.03682	0.19548	1.0944	AGAP001849
	AGAP001850	712.476	676.209	172.515	357.309	AGAP001850	2.85277	2.83008	2.23683	2.55304
	AGAP001851	11.8586	18.2573	1.60081	8.61587	AGAP001851	1.07403	1.26144	0.204341	0.935299
*	AGAP001852	3.02849	4.32212	0.53034	2.26958	AGAP001852
*	AGAP001853	2.51626	2.20599	0.224531	2.44172	AGAP001853
	AGAP001920	1130.22	515.248	122.326	456.405	AGAP001920	3.05316	2.71202	2.08752	2.65935
	AGAP001921	1129.65	515.801	121.732	456.209	AGAP001921	3.05294	2.71248	2.0854	2.65916
	AGAP001922	1130.52	514.757	122.605	455.919	AGAP001922	3.05328	2.7116	2.08851	2.65889
*	AGAP001963	1.53728	2.55986	0.110147	0.982404	AGAP001963
	AGAP002031	1128.88	515.103	122.579	454.763	AGAP002031	3.05265	2.71189	2.08842	2.65778
*	AGAP002368	0.622819	0.856979	0.0825992	0.701245	AGAP002368
*	AGAP002561	5.3853	8.20099	0.704011	2.91664	AGAP002561
*	AGAP002562	5.62841	8.10392	0.986417	2.85585	AGAP002562
*	AGAP002590	5.40548	7.91441	0.733062	2.88873	AGAP002590
	AGAP002660	2749.15	1726.25	355.341	993.976	AGAP002660	3.4392	3.2371	2.55065	2.99738
*	AGAP002673	0.84959	1.40657	0.111605	0.78897	AGAP002673
*	AGAP002696	4.87952	4.37257	0.733017	4.91898	AGAP002696
*	AGAP002697	4.89104	4.40486	0.753368	4.88941	AGAP002697
*	AGAP002698	4.97281	4.58851	0.618679	4.66408	AGAP002698
*	AGAP002699	4.85757	4.93283	0.812792	5.17818	AGAP002699
*	AGAP002700	4.91205	4.68206	0.785153	5.01067	AGAP002700
*	AGAP002701	4.88047	4.29714	0.619954	5.11639	AGAP002701
*	AGAP002749	0.71309	0.689811	0	0.670019	AGAP002749
*	AGAP002750	0.5674	0.690719	0	0.530762	AGAP002750
	AGAP002774	61.6841	55.255	14.2288	32.4634	AGAP002774	1.79017	1.74237	1.15317	1.51139
	AGAP003100	12343.2	14016.2	2340.81	3185.41	AGAP003100	4.09143	4.14663	3.36937	3.50317
	AGAP003103	578.391	327.495	56.0601	230.601	AGAP003103	2.76222	2.5152	1.74865	2.36286
	AGAP003104	12341.7	14019.2	2339.91	3186.92	AGAP003104	4.09137	4.14672	3.3692	3.50337
	AGAP003107	2750.31	1727.92	354.964	992.461	AGAP003107	3.43938	3.23752	2.55018	2.99671
*	AGAP003298	2.94245	2.34722	0.254949	1.63145	AGAP003298
*	AGAP003299	1.48954	2.44611	0.195525	1.17783	AGAP003299
*	AGAP003407	7.56295	6.30708	0.98496	2.58131	AGAP003407
	AGAP003426	265.367	48.5255	14.2183	53.8613	AGAP003426	2.42385	1.68597	1.15285	1.73128
*	AGAP003435	2.15009	4.80611	0.276894	5.22397	AGAP003435
*	AGAP003436	2.24049	4.95556	0.475335	4.4393	AGAP003436
	AGAP003448	213.578	154.39	78.2049	62.3958	AGAP003448	2.32956	2.18862	1.89323	1.79516
	AGAP003450	61.0143	54.8245	14.2357	32.47	AGAP003450	1.78543	1.73897	1.15338	1.51148
	AGAP003451	213.782	153.354	78.0336	62.1598	AGAP003451	2.32997	2.18569	1.89228	1.79351
*	AGAP003452	1.82141	2.0293	0	1.34599	AGAP003452
	AGAP003455	61.0369	54.9473	13.9211	31.8332	AGAP003455	1.78559	1.73995	1.14367	1.50288
	AGAP003456	213.281	154.092	78.2366	62.6228	AGAP003456	2.32895	2.18778	1.89341	1.79673
*	AGAP003511	2.54118	3.15902	0.334724	2.15824	AGAP003511
	AGAP003828	184.409	247.945	31.5048	95.2126	AGAP003828	2.26578	2.39436	1.49838	1.97869
	AGAP003829	170.466	225.248	25.6661	75.2372	AGAP003829	2.23164	2.35266	1.40936	1.87643
*	AGAP003835	1.368	1.49801	0.27817	1.06252	AGAP003835
*	AGAP003946	2.30501	0.839764	0.16661	0.791285	AGAP003946
*	AGAP003947	4.41896	4.51562	0.311367	2.80497	AGAP003947
	AGAP003950	60.936	55.0136	13.8707	32.363	AGAP003950	1.78487	1.74047	1.1421	1.51005
*	AGAP003951	2.24506	1.04848	0.195571	0.674981	AGAP003951
*	AGAP003958	2.24739	0.882725	0.279491	0.540688	AGAP003958
	AGAP003978	2749.49	1726.67	355.275	992.461	AGAP003978	3.43925	3.23721	2.55056	2.99671
*	AGAP003998	0.781399	0.95765	0.140429	0.928223	AGAP003998
*	AGAP004009	5.90896	8.56428	0.902497	3.25298	AGAP004009
*	AGAP004040	13.9511	13.1598	3.21306	5.76731	AGAP004040
*	AGAP004041	0.572059	0.90263	0.111605	0.591232	AGAP004041
*	AGAP004043	0.31018	0.560157	0.111469	0.480884	AGAP004043
*	AGAP004044	7.52306	6.53199	1.06897	2.69463	AGAP004044
*	AGAP004045	1.31422	1.23105	0.223119	0.953826	AGAP004045
	AGAP004047	577.938	328.296	55.4486	230.413	AGAP004047	2.76188	2.51627	1.74389	2.36251
	AGAP004058	575.634	326.191	55.4228	227.977	AGAP004058	2.76015	2.51347	1.74369	2.35789
*	AGAP004073	3.10474	3.3615	0.418644	2.07383	AGAP004073
	AGAP004074	10.0227	8.68303	1.23686	7.78022	AGAP004074	1.00098	0.938671	0.0923196	0.890992
*	AGAP004111	1.37145	1.82309	0.0275482	1.15487	AGAP004111
*	AGAP004304	6.25469	2.17552	0.982181	2.24133	AGAP004304
	AGAP004305	48.0055	29.0915	3.53471	42.4678	AGAP004305	1.68129	1.46377	0.548354	1.62806
	AGAP004364	61.5622	55.1558	14.0429	32.5903	AGAP004364	1.78931	1.74159	1.14746	1.51309
	AGAP004365	214.194	154.186	78.3437	62.5733	AGAP004365	2.33081	2.18804	1.894	1.79639
*	AGAP004387	7.14835	8.85905	0.783559	4.60879	AGAP004387
*	AGAP004388	2.16152	0.991644	0.168068	0.59156	AGAP004388
*	AGAP004389	6.82954	9.18616	0.646045	4.03886	AGAP004389
*	AGAP004390	2.11568	1.07463	0.391278	0.590898	AGAP004390
*	AGAP004415	1.47996	1.76596	0.14052	1.55465	AGAP004415
*	AGAP004421	5.02263	4.69797	0.559164	5.00538	AGAP004421
	AGAP004436	312.887	137.771	52.6045	129.707	AGAP004436	2.49539	2.13916	1.72102	2.11296
	AGAP004536	48.2036	28.8623	3.36405	42.1289	AGAP004536	1.68308	1.46033	0.526862	1.62458
	AGAP004538	61.324	54.6782	13.5854	32.0507	AGAP004538	1.78763	1.73781	1.13307	1.50584
	AGAP004821	578.842	328.099	55.8895	230.245	AGAP004821	2.76256	2.51601	1.74733	2.36219
	AGAP004924	11.3909	12.3258	1.47319	3.27812	AGAP004924	1.05656	1.09081	0.168257	0.515625
	AGAP004925	20.0404	18.0006	2.22077	6.68325	AGAP004925	1.30191	1.25529	0.346503	0.824988
	AGAP004926	19.4742	18.1318	2.28001	6.97136	AGAP004926	1.28946	1.25844	0.357937	0.843318
	AGAP004927	265.969	49.1477	14.3008	53.3572	AGAP004927	2.42483	1.6915	1.15536	1.72719
*	AGAP005083	1.59723	2.6341	0.141932	0.92624	AGAP005083
*	AGAP005084	1.71769	2.74806	0.278215	0.95581	AGAP005084
*	AGAP005089	3.00322	2.30887	0.280994	1.10202	AGAP005089
	AGAP005090	561.851	178.871	179.647	125.908	AGAP005090	2.74962	2.25254	2.25442	2.10005
	AGAP005157	577.628	328.208	55.6458	230.762	AGAP005157	2.76165	2.51615	1.74543	2.36316
	AGAP005224	2749.58	1726.4	354.193	992.537	AGAP005224	3.43927	3.23714	2.54924	2.99675
*	AGAP005436	1.59438	1.77018	0.196983	1.35162	AGAP005436
	AGAP005439	12342.2	14015.4	2341.1	3186.34	AGAP005439	4.09139	4.1466	3.36942	3.50329
	AGAP005441	12343.1	14017.6	2340.04	3186.73	AGAP005441	4.09142	4.14667	3.36922	3.50335
*	AGAP005442	4.9299	0.83203	0.421559	0.898649	AGAP005442
	AGAP005443	12342.7	14016.3	2339.26	3185.24	AGAP005443	4.09141	4.14663	3.36908	3.50314
	AGAP005517	14.8298	20.0228	2.54383	7.32296	AGAP005517	1.17114	1.30152	0.405488	0.864687
	AGAP005554	312.467	138.056	52.745	129.386	AGAP005554	2.4948	2.14006	1.72218	2.11189
	AGAP005676	21.816	25.9467	3.75484	8.59124	AGAP005676	1.33878	1.41408	0.574591	0.934056
	AGAP005692	2748.21	1727.07	355.011	994.513	AGAP005692	3.43905	3.23731	2.55024	2.99761
*	AGAP005726	7.32316	6.25649	1.17775	2.86577	AGAP005726
*	AGAP005867	5.62457	8.11086	0.979357	3.06318	AGAP005867
*	AGAP005868	5.85997	8.25721	0.760474	2.94357	AGAP005868
*	AGAP005875	5.63924	7.94096	0.815525	2.94622	AGAP005875
	AGAP005876	578.277	327.633	55.7892	230.227	AGAP005876	2.76214	2.51539	1.74655	2.36216
	AGAP005900	312.354	138.098	52.4509	129.91	AGAP005900	2.49465	2.14019	1.71975	2.11364
*	AGAP006189	1.72002	2.66388	0.113017	1.01529	AGAP006189
*	AGAP006284	0.30949	0.0270563	0.055051	0.0571587	AGAP006284
*	AGAP006285	0.11153	0.0589431	0.0289603	0.055504	AGAP006285
*	AGAP006286	0.0273	0.0270563	0	0.0289101	AGAP006286
*	AGAP006287	0.14034	0.0550205	0.0275482	0.055504	AGAP006287
*	AGAP006288	0.27986	0.197239	0.0565085	0.0827594	AGAP006288
*	AGAP006289	0.20029	0.171091	0	0.0561655	AGAP006289
*	AGAP006290	0.75466	0.576139	0.139153	0.337988	AGAP006290
*	AGAP006291	0.90035	0.65491	0.139153	0.42505	AGAP006291
*	AGAP006292	0.28521	0.14102	0.0275482	0.113324	AGAP006292
*	AGAP006293	0.16915	0.0279642	0.113017	0.142234	AGAP006293
*	AGAP006294	0.16764	0.144943	0	0.0272554	AGAP006294
*	AGAP006295	0.225951	0.138005	0.112972	0.111008	AGAP006295
*	AGAP006296	0.0842297	0.140112	0.0275028	0	AGAP006296
*	AGAP006297	0.2837	0.116978	0.0289603	0.109022	AGAP006297
*	AGAP006298	0.396049	0.0580352	0	0.0272554	AGAP006298
*	AGAP006299	0.0569297	0.0859994	0	0.0289101	AGAP006299
*	AGAP006300	0.14034	0.0550205	0.0275482	0.112663	AGAP006300
*	AGAP006301	0.169969	0.0270563	0	0	AGAP006301
*	AGAP006302	0.2564	0.11607	0.0275028	0.0289101	AGAP006302
*	AGAP006303	0.17148	0.0580352	0	0	AGAP006303
*	AGAP006304	0.30647	0.0890141	0.140565	0.138925	AGAP006304
*	AGAP006305	0.19727	0.110949	0	0.0282486	AGAP006305
*	AGAP006306	0.19878	0.0859994	0	0.0561655	AGAP006306
*	AGAP006307	0.195759	0.174106	0.0275482	0.169821	AGAP006307
*	AGAP006308	0.17148	0	0.0825537	0.0561655	AGAP006308
*	AGAP006309	0.308799	0.14102	0	0.055504	AGAP006309
*	AGAP006310	0.22608	0.0270563	0.0564631	0.0844141	AGAP006310
*	AGAP006311	0.16915	0.0619579	0.111605	0.055504	AGAP006311
*	AGAP006312	0.11304	0.0559284	0	0.0571587	AGAP006312
*	AGAP006313	0.421839	0.11607	0.0825992	0.111669	AGAP006313
*	AGAP006314	0.16764	0.144035	0.0840567	0.0854073	AGAP006314
*	AGAP006315	0.11455	0.0829847	0.0275482	0.0272554	AGAP006315
*	AGAP006316	0.16764	0.116978	0	0.0289101	AGAP006316
*	AGAP006317	0.14185	0.0589431	0.0565085	0.112663	AGAP006317
*	AGAP006318	0.22375	0.109133	0.0550964	0.0561655	AGAP006318
*	AGAP006319	0.1638	0.199055	0.0275482	0.0837526	AGAP006319
*	AGAP006320	0.0592593	0.0859994	0	0.113656	AGAP006320
*	AGAP006322	4.8957	4.62886	0.621457	5.25696	AGAP006322
	AGAP006329	214.387	154.883	78.3325	63.1407	AGAP006329	2.3312	2.19	1.89394	1.80031
	AGAP006331	214.029	154.301	78.2162	63.0436	AGAP006331	2.33047	2.18837	1.8933	1.79964
*	AGAP006332	6.00213	2.61477	0.867661	1.68729	AGAP006332
	AGAP006333	214.029	154.28	78.2452	62.7943	AGAP006333	2.33047	2.18831	1.89346	1.79792
	AGAP006334	214.854	154.388	79.0898	63.3869	AGAP006334	2.33214	2.18861	1.89812	1.802
	AGAP006336	213.637	153.799	78.9652	62.1512	AGAP006336	2.32968	2.18695	1.89744	1.79345
	AGAP006337	214.67	154.012	77.7239	62.7581	AGAP006337	2.33177	2.18756	1.89055	1.79767
*	AGAP006338	5.9589	2.11054	1.09383	2.04955	AGAP006338
*	AGAP006341	5.92889	2.39811	0.840249	2.18384	AGAP006341
*	AGAP006351	5.90034	2.31051	0.78365	1.70991	AGAP006351
	AGAP006352	214.215	153.402	77.5686	62.6468	AGAP006352	2.33085	2.18583	1.88969	1.7969
	AGAP006401	2749.34	1726.41	354.875	995.227	AGAP006401	3.43923	3.23714	2.55008	2.99792
*	AGAP006519	1.5152	2.51207	0.168068	1.0442	AGAP006519
	AGAP006538	959.171	1857.16	480.52	261.25	AGAP006538	2.9819	3.26885	2.68171	2.41706
*	AGAP006639	1.17883	0.280224	0.0579206	0.279836	AGAP006639
*	AGAP006692	6.90131	8.77367	0.866203	4.63207	AGAP006692
*	AGAP006694	3.58584	2.52746	0.53034	1.02025	AGAP006694
	AGAP006787	48.2637	28.9155	3.66398	43.0531	AGAP006787	1.68362	1.46113	0.563953	1.634
	AGAP006801	265.719	48.7997	14.1618	53.2498	AGAP006801	2.42442	1.68842	1.15112	1.72632
	AGAP006886	2749.78	1726.43	354.223	993.382	AGAP006886	3.4393	3.23715	2.54928	2.99712
*	AGAP006922	0.802669	0.478988	0.0840113	0.55967	AGAP006922
	AGAP007047	577.175	327.766	55.7384	230.233	AGAP007047	2.76131	2.51556	1.74615	2.36217
*	AGAP007222	4.98471	6.92824	0.754735	3.49597	AGAP007222
	AGAP007261	578.209	327.686	55.8979	229.985	AGAP007261	2.76208	2.51546	1.7474	2.3617
	AGAP007267	61.6916	54.9003	13.7071	32.3268	AGAP007267	1.79023	1.73957	1.13694	1.50956
	AGAP007268	266.149	48.6904	14.4154	53.8916	AGAP007268	2.42512	1.68744	1.15883	1.73152
*	AGAP007328	1.42467	2.50444	0.280903	0.816887	AGAP007328
*	AGAP007329	1.59477	2.39712	0.110102	0.904609	AGAP007329
*	AGAP007330	4.8935	4.70611	0.58817	5.34535	AGAP007330
*	AGAP007350	6.16234	2.5165	1.14469	1.96083	AGAP007350
*	AGAP007351	3.02767	4.26652	0.252034	1.72348	AGAP007351
*	AGAP007352	3.50889	4.20344	0.304351	2.03686	AGAP007352
*	AGAP007360	3.35842	4.13897	0.253491	1.95179	AGAP007360
*	AGAP007441	6.07622	2.52827	0.753414	2.17855	AGAP007441
*	AGAP007444	0.116189	0.39811	0.0579206	0.397793	AGAP007444
	AGAP007449	312.724	138.419	52.8783	129.994	AGAP007449	2.49516	2.1412	1.72328	2.11392
	AGAP007526	312.446	137.393	53.1867	129.281	AGAP007526	2.49477	2.13796	1.7258	2.11153
	AGAP007528	2747.86	1726.59	355.017	994.194	AGAP007528	3.43899	3.23719	2.55025	2.99747
	AGAP007554	561.418	178.961	180.026	126.195	AGAP007554	2.74929	2.25276	2.25533	2.10104
	AGAP007555	311.895	138.265	53.0681	129.53	AGAP007555	2.49401	2.14071	1.72483	2.11237
*	AGAP007559	1.50958	0.95765	0.14339	0.871066	AGAP007559
*	AGAP007561	1.64704	1.61728	0.333085	1.18676	AGAP007561
	AGAP007694	578.093	327.632	55.2446	230.356	AGAP007694	2.762	2.51539	1.74229	2.3624
	AGAP007695	200.591	125.355	23.5837	167.467	AGAP007695	2.30231	2.09814	1.37261	2.22393
	AGAP008029	578.452	328.011	56.1748	230.454	AGAP008029	2.76227	2.51589	1.74954	2.36258
	AGAP008030	578.104	327.292	56.2659	229.791	AGAP008030	2.76201	2.51494	1.75025	2.36133
*	AGAP008066	5.89357	8.01338	0.704011	2.94423	AGAP008066
*	AGAP008068	0.845188	1.18921	0.0564631	0.82119	AGAP008068
*	AGAP008069	2.60583	2.75688	0.31	1.95311	AGAP008069
	AGAP008211	578.385	327.128	55.875	230.017	AGAP008211	2.76222	2.51472	1.74722	2.36176
*	AGAP008220	2.42202	1.00602	0.22321	0.678622	AGAP008220
	AGAP008346	61.2589	55.4021	13.8754	32.0729	AGAP008346	1.78717	1.74353	1.14224	1.50614
*	AGAP008383	1.54099	2.01459	0.14052	1.63046	AGAP008383
	AGAP008485	578.1	328.3	56.0721	230.147	AGAP008485	2.762	2.51627	1.74875	2.36201
*	AGAP008581	6.20542	2.26606	0.782465	2.10406	AGAP008581
*	AGAP008586	5.59223	2.35264	0.618542	1.68199	AGAP008586
	AGAP008587	958.027	1857.33	481.085	260.978	AGAP008587	2.98138	3.26889	2.68222	2.4166
*	AGAP008589	2.5887	1.37468	0.192656	1.07278	AGAP008589
	AGAP008591	2750.29	1726.35	354.946	994.158	AGAP008591	3.43938	3.23713	2.55016	2.99746
	AGAP008592	2749.51	1727.46	354.33	992.976	AGAP008592	3.43925	3.23741	2.54941	2.99694
	AGAP008594	214.267	153.815	78.7118	62.4879	AGAP008594	2.33095	2.187	1.89604	1.7958
	AGAP008595	213.903	153.492	78.3425	62.3722	AGAP008595	2.33022	2.18608	1.894	1.79499
	AGAP008603	2748.04	1726.37	354.878	992.843	AGAP008603	3.43902	3.23714	2.55008	2.99688
*	AGAP008605	2.51008	1.48803	0.331763	1.07178	AGAP008605
	AGAP008607	1129.44	516.149	122.019	455.753	AGAP008607	3.05286	2.71277	2.08643	2.65873
	AGAP008609	130.405	89.3808	16.2995	74.9456	AGAP008609	2.11529	1.95124	1.21218	1.87475
	AGAP008618	1129.09	514.229	122.388	455.256	AGAP008618	3.05273	2.71116	2.08774	2.65826
	AGAP008663	47.8265	29.4528	3.31319	41.8654	AGAP008663	1.67967	1.46913	0.520246	1.62185
	AGAP008786	579.181	326.951	55.4286	230.765	AGAP008786	2.76281	2.51448	1.74373	2.36317
	AGAP008789	577.837	327.906	55.9833	230.548	AGAP008789	2.76181	2.51575	1.74806	2.36276
*	AGAP008791	1.58916	2.45305	0.110147	1.07443	AGAP008791
*	AGAP008792	5.88412	8.21305	0.702508	3.39223	AGAP008792
	AGAP008793	577.205	328.27	55.6198	231.457	AGAP008793	2.76133	2.51623	1.74523	2.36447
*	AGAP009113	5.81361	8.08732	0.763253	3.09011	AGAP009113
*	AGAP009287	1.87929	1.9993	0.140565	1.20773	AGAP009287
	AGAP009297	34.7927	20.3071	3.36815	25.8628	AGAP009297	1.54149	1.30765	0.527391	1.41268
	AGAP009299	50.9686	31.1957	4.01729	41.4608	AGAP009299	1.7073	1.49409	0.603933	1.61764
	AGAP009300	51.5157	31.0308	4.22743	41.8015	AGAP009300	1.71194	1.49179	0.626076	1.62119
	AGAP009301	958.241	1858	480.382	261.551	AGAP009301	2.98147	3.26904	2.68159	2.41756
	AGAP009326	577.86	327.66	55.7041	229.997	AGAP009326	2.76182	2.51542	1.74589	2.36172
*	AGAP009455	3.07278	3.38292	0.47078	1.69225	AGAP009455
*	AGAP009456	2.961	3.03412	0.479526	1.75272	AGAP009456
*	AGAP009689	2.98773	3.20892	0.447741	1.90599	AGAP009689
*	AGAP009698	3.24823	3.26696	0.363639	2.18351	AGAP009698
	AGAP010522	1130.42	515.612	122.292	455.247	AGAP010522	3.05324	2.71232	2.0874	2.65825
	AGAP010524	1129.69	515.104	122.157	456.013	AGAP010524	3.05296	2.71189	2.08692	2.65898
	AGAP010525	1130.36	516.141	122.184	455.671	AGAP010525	3.05322	2.71277	2.08701	2.65865
	AGAP010526	1131.25	516.44	122.752	456.615	AGAP010526	3.05356	2.71302	2.08903	2.65955
*	AGAP010527	1.62742	2.37217	0.141932	1.09871	AGAP010527
*	AGAP010532	1.53758	0.883128	0.16661	1.04055	AGAP010532
*	AGAP010533	5.02452	4.40144	0.589673	5.11473	AGAP010533
*	AGAP010569	7.51314	6.63538	0.928542	2.61419	AGAP010569
*	AGAP010570	7.13124	6.24574	0.956091	2.9439	AGAP010570
*	AGAP010651	4.95754	6.95319	0.675096	3.6724	AGAP010651
*	AGAP010652	5.25207	6.98537	0.809831	3.7854	AGAP010652
	AGAP010664	1129.9	515.463	122.185	455.647	AGAP010664	3.05304	2.7122	2.08702	2.65863
	AGAP010665	1130.59	515.099	122.246	456.029	AGAP010665	3.05331	2.71189	2.08723	2.65899
	AGAP010666	1129.76	515.91	122.153	455.862	AGAP010666	3.05299	2.71257	2.0869	2.65883
	AGAP010667	1130.61	515	122.409	454.95	AGAP010667	3.05331	2.71181	2.08782	2.65796
	AGAP010668	1131.2	514.856	122.447	456.056	AGAP010668	3.05354	2.71169	2.08795	2.65902
*	AGAP010674	4.99252	6.82325	0.814204	3.89243	AGAP010674
	AGAP010747	312.438	138.169	52.5987	129.697	AGAP010747	2.49476	2.14041	1.72097	2.11293
	AGAP010749	312.238	138.115	52.7362	130.56	AGAP010749	2.49449	2.14024	1.72211	2.11581
	AGAP010868	266.745	48.9404	14.5211	53.4449	AGAP010868	2.4261	1.68967	1.162	1.72791
*	AGAP010888	5.68849	8.01962	0.850225	3.2586	AGAP010888
*	AGAP010921	1.45512	2.55293	0.276758	1.11703	AGAP010921
	AGAP010927	48.1963	30.0438	3.16839	42.6264	AGAP010927	1.68301	1.47775	0.500838	1.62968
	AGAP010944	19.3684	17.8296	2.36543	6.76271	AGAP010944	1.28709	1.25114	0.373911	0.830121
	AGAP010945	19.6062	18.3351	2.19477	6.74141	AGAP010945	1.29239	1.26328	0.341389	0.828751
	AGAP010946	21.2396	25.6168	3.6706	8.73546	AGAP010946	1.32715	1.40852	0.564737	0.941286
	AGAP010947	21.0092	25.0542	3.81121	8.73281	AGAP010947	1.32241	1.39888	0.581063	0.941154
	AGAP010949	21.1246	25.6886	3.89504	8.8511	AGAP010949	1.32479	1.40974	0.590512	0.946997
	AGAP010950	19.5143	18.5067	2.14118	6.45694	AGAP010950	1.29035	1.26733	0.330652	0.810027
	AGAP010952	21.7803	25.3886	3.44333	8.71251	AGAP010952	1.33806	1.40464	0.536979	0.940143
	AGAP010953	19.4714	18.4571	2.16576	7.08734	AGAP010953	1.2894	1.26616	0.335611	0.850483
	AGAP011154	1129.76	515.613	122.641	456.086	AGAP011154	3.05299	2.71232	2.08864	2.65905
	AGAP011221	213.533	154.221	78.2267	63.0393	AGAP011221	2.32946	2.18814	1.89336	1.79961
*	AGAP011259	5.13787	1.73114	0.927267	1.51052	AGAP011259
	AGAP011260	214.467	153.662	78.3236	62.6793	AGAP011260	2.33136	2.18657	1.89389	1.79712
*	AGAP011261	5.50882	2.04928	0.727323	1.56999	AGAP011261
*	AGAP011263	0.856707	1.15289	0.447696	0.419754	AGAP011263
	AGAP011264	213.501	153.651	77.8096	62.4264	AGAP011264	2.3294	2.18654	1.89103	1.79537
*	AGAP011265	5.33432	1.99488	0.838883	1.569	AGAP011265
	AGAP011266	214.251	153.742	78.4003	62.5784	AGAP011266	2.33092	2.18679	1.89432	1.79642
*	AGAP011268	5.46534	1.77831	0.870622	1.62252	AGAP011268
*	AGAP011510	1.40025	1.15972	0.0840567	0.53341	AGAP011510
*	AGAP011550	1.33893	1.0329	0.0564631	1.03691	AGAP011550
*	AGAP011585	1.49492	0.80225	0.0840567	0.92723	AGAP011585
*	AGAP011594	1.23274	0.812708	0.111559	0.699258	AGAP011594
	AGAP011595	51.7693	30.0636	3.30321	39.0384	AGAP011595	1.71407	1.47804	0.518937	1.59149
*	AGAP011596	6.12176	2.5189	0.921573	1.7674	AGAP011596
*	AGAP011597	1.68094	0.823277	0.194159	1.03724	AGAP011597
	AGAP011598	152.766	213.078	28.4506	71.5495	AGAP011598	2.18403	2.32854	1.45409	1.85461
	AGAP011601	47.9734	29.0144	3.53193	42.4995	AGAP011601	1.681	1.46261	0.548013	1.62838
	AGAP011602	48.0195	29.7831	3.7566	43.0036	AGAP011602	1.68142	1.47397	0.574795	1.6335
*	AGAP011855	1.49945	1.86754	0.114429	1.60089	AGAP011855
	AGAP011857	10.1388	12.6414	1.23422	9.99265	AGAP011857	1.00599	1.1018	0.0913908	0.999681
*	AGAP011860	5.18198	7.14861	0.812837	3.60598	AGAP011860
*	AGAP011861	4.96125	7.03084	0.647548	3.49729	AGAP011861
*	AGAP011862	1.44964	0.949008	0.110056	1.43041	AGAP011862
*	AGAP011863	1.26802	0.972142	0.139108	1.15421	AGAP011863
	AGAP011864	11.9599	8.00136	1.09365	11.2818	AGAP011864	1.07773	0.903164	0.0388782	1.05238
	AGAP011865	11.7672	7.77968	1.12115	11.1891	AGAP011865	1.07067	0.890962	0.0496647	1.0488
*	AGAP011866	1.61879	0.970326	0.257819	0.924584	AGAP011866
*	AGAP011869	5.18582	6.87834	0.702645	3.61425	AGAP011869
*	AGAP011986	4.93861	7.13383	0.647594	3.66082	AGAP011986
	AGAP011998	313.56	137.341	53.2187	129.616	AGAP011998	2.49632	2.1378	1.72606	2.11266
	AGAP012147	956.645	378.92	139.548	204.355	AGAP012147	2.98075	2.57855	2.14472	2.31039
*	AGAP012511	7.07921	9.17439	0.808283	4.4041	AGAP012511
*	AGAP012512	2.54261	0.787467	0.253491	0.709187	AGAP012512
	AGAP012579	212.916	154.025	77.986	61.9512	AGAP012579	2.32821	2.18759	1.89202	1.79205
	AGAP012580	61.426	55.2644	13.8564	32.2151	AGAP012580	1.78835	1.74245	1.14165	1.50806
	AGAP012595	19.6882	18.4847	2.07879	6.93418	AGAP012595	1.29421	1.26681	0.317811	0.840995
	AGAP012618	2748.21	1728.04	354.329	993.839	AGAP012618	3.43905	3.23755	2.54941	2.99732
	AGAP012639	213.249	154.435	78.3615	62.5796	AGAP012639	2.32889	2.18874	1.8941	1.79643
*	AGAP012640	5.27519	1.58801	0.644815	1.48591	AGAP012640
	AGAP012687	1129.63	515.527	122.541	455.819	AGAP012687	3.05294	2.71225	2.08828	2.65879
	AGAP012688	1130.35	515.961	121.903	455.805	AGAP012688	3.05321	2.71262	2.08601	2.65878
	AGAP012689	1122.56	506.191	121.82	446.989	AGAP012689	3.05021	2.70431	2.08572	2.6503
	AGAP012733	62.8999	507.528	6.92184	152.134	AGAP012733	1.79865	2.70546	0.840221	2.18223
	AGAP012774	21.5374	25.2487	3.63612	8.48553	AGAP012774	1.33319	1.40224	0.560639	0.928679
	AGAP012785	1130.03	515.417	122.165	455.921	AGAP012785	3.05309	2.71216	2.08695	2.65889
	AGAP012786	1131.01	515.821	122.478	455.427	AGAP012786	3.05347	2.7125	2.08806	2.65842
	AGAP012789	19.5541	18.2096	2.47135	6.73611	AGAP012789	1.29124	1.2603	0.392933	0.828409
	AGAP012794	2.60251	93.1489	0.45052	39.3508	AGAP012794	0.415393	1.96918	-0.346286	1.59495
*	AGAP012797	5.05402	4.84854	0.615764	4.8083	AGAP012797
*	AGAP012810	7.37901	6.3609	1.27028	2.89336	AGAP012810
	AGAP012886	13.64	12.8243	3.16785	6.29641	AGAP012886	1.13481	1.10803	0.500765	0.799093
*	AGAP012899	2.96074	2.16477	0.224486	2.33171	AGAP012899
*	AGAP012929	5.12329	4.54257	0.617176	5.20411	AGAP012929
	AGAP028357	201.463	79.9039	6.96607	256.342	AGAP028357	2.30419	1.90257	0.842988	2.40882
*	AGAP028358	2.40636	1.23065	0.110193	7.97209	AGAP028358
*	AGAP028359	2.03075	1.25571	0.112972	5.26634	AGAP028359
*	AGAP028361	0.792789	0.421244	0.110193	0.418097	AGAP028361
	AGAP028362	57.8693	21.9179	1.80858	65.5569	AGAP028362	1.76245	1.3408	0.257338	1.81662
	AGAP028363	8.80465	1.79371	0.137696	22.8863	AGAP028363	0.944712	0.253753	-0.86108	1.35957
*	AGAP028365	5.00837	3.28232	0.0826446	3.25728	AGAP028365
	AGAP028367	80.0948	15.7703	0.886918	55.9739	AGAP028367	1.9036	1.19784	-0.0521163	1.74799
	AGAP028368	30.2466	12.1051	2.36006	54.1919	AGAP028368	1.48068	1.08297	0.372923	1.73393
	AGAP028372	354.553	179.512	16.7345	446.135	AGAP028372	2.54968	2.25409	1.22361	2.64947
*	AGAP028374	6.37304	1.87728	0.395469	8.62468	AGAP028374
*	AGAP028375	2.82108	1.45836	0.0289603	5.80846	AGAP028375
	AGAP028376	8.37023	4.9596	0.416002	33.543	AGAP028376	0.922737	0.695447	-0.380905	1.5256
	AGAP028377	368.247	107.26	20.4798	365.914	AGAP028377	2.56614	2.03044	1.31133	2.56338
*	AGAP028378	0.0546001	0	0	0.0571587	AGAP028378
	AGAP028379	31.2002	12.9942	0.973845	51.8719	AGAP028379	1.49416	1.11375	-0.0115102	1.71493
*	AGAP028381	1.81235	0.597165	0.0289603	2.62787	AGAP028381
	AGAP028384	15.7124	11.4937	0.800083	22.801	AGAP028384	1.19624	1.06046	-0.096865	1.35795
*	AGAP028385	0.59319	0.582785	0.0275482	1.02897	AGAP028385
*	AGAP028388	1.0717	0.450407	0.0550964	1.15288	AGAP028388
*	AGAP028390	6.27776	1.67118	0.055051	2.85551	AGAP028390
*	AGAP028392	3.19724	1.39066	0.0565085	7.46871	AGAP028392
*removed due to log10 of 1 cutoff
