# Supplementary material for: Global Analysis of Small Non-Coding RNA Populations across Tissues in the Malaria Vector, Anopheles gambiae
Source: Insects. 2020 Jun 30;11(7):406. doi: 10.3390/insects11070406 (PMC7411766; doi:10.3390/insects11070406)
Supplement: Supplementary file 1 [file insects-11-00406-s001.zip › insects-827855-suppl/Dataset S2 2020.xlsx]

## Sheet: Sheet1
Dataset S1. Conversion of Raw Reads to RPM Across Tissue Llibraries for miR-956
		reads	RPM	reads	RPM	reads	RPM		reads	RPM	reads	RPM	reads	RPM		reads	RPM	reads	RPM	reads	RPM		reads	RPM	reads	RPM	reads	RPM
Reads to RPM	name	FB-Ab1		FB-Ab2		FB-Ab3			MG1		MG2		MG3			OV1		OV2		OV3			R1		R2		R3
	miR-956	44098	25320.3	40188	21860.1	68846	29870.9		1126618	258700	458835	180567	545506	218610		360	761.019	561	1354.77	463	1223.24		9308	7210.13	6083	7079.04	4676	3266.48
