# Supplementary material for: Global Analysis of Small Non-Coding RNA Populations across Tissues in the Malaria Vector, Anopheles gambiae
Source: Insects. 2020 Jun 30;11(7):406. doi: 10.3390/insects11070406 (PMC7411766; doi:10.3390/insects11070406)
Supplement: Supplementary file 1 [file insects-11-00406-s001.zip › insects-827855-suppl/Dataset S4 2020.xlsx]

## Sheet: LTR-NonLTR-DNAtransposon
Dataset S4. Reads for piRNAs across Repbase and Tefam transposable elements
	LTR								Non-LTR								DNA Transposon
		OV1	OV2	OV3						OV1	OV2	OV3						OV1	OV2	OV3
	Name	Reads	Reads	Reads	average	median			Name	Reads	Reads	Reads	average	median			Name	Reads	Reads	Reads	average	median
Repbase database	Aara5_AA	778	724	608	703.333	724		Repbase database	AARA8_AG	591	666	576	611	591		Repbase database	AgaP12	3928	4150	3863	3980.33	3928
	Adg_Copia-70_AA-I	1	1	0	0.666667	1			Ag-CR1-22	18068	16396	17683	17382.3	17683			AgaP12MITE205B	435	468	350	417.667	435
	AGM1	3247	3300	3229	3258.67	3247			Ag-CR1-7	16139	14364	13058	14520.3	14364			AgaP13MITE412	256	228	203	229	228
	BEL-20_AG-I	17008	15868	16587	16487.7	16587			Ag-I-2	3074	2948	2818	2946.67	2948			AgaP13MITE592	15	15	8	12.6667	15
	BEL-20_AG-LTR	2045	1828	1954	1942.33	1954			Ag-Jen-1	2962	3166	2823	2983.67	2962			AgaP15	6712	6884	6657	6751	6712
	BEL-21_AG-I	12897	10400	10571	11289.3	10571			Ag-Jen-11	1203	1150	1192	1181.67	1192			AgaP2-P12MITE326	238	220	253	237	238
	BEL-21_AG-LTR	4020	4226	4592	4279.33	4226			Ag-Jock-1	5696	6042	5702	5813.33	5702			AgaP4MITE559	1009	1022	941	990.667	1009
	BEL-22_AG-I	30820	26038	26029	27629	26038			Ag-Jock-12	4526	4608	4174	4436	4526			AgaP4MITE675	309	280	248	279	280
	BEL-22_AG-LTR	579	518	561	552.667	561			Ag-Jock-13	2989	2817	2530	2778.67	2817			AgaP8	9070	8000	8262	8444	8262
	BEL-23_AG-I	11721	10845	9863	10809.7	10845			Ag-L1-5	2324	2360	2418	2367.33	2360			AgaP8MITE2450	6330	5965	5145	5813.33	5965
	BEL-23_AG-LTR	905	872	786	854.333	872			Ag-Loner-1	45968	44466	41912	44115.3	44466			Clu-111_AG	1093	984	981	1019.33	984
	BEL-24_AG-I	11667	12102	11386	11718.3	11667			Ag-Outcast-2	852	827	918	865.667	852			Clu-11_AG	485	438	384	435.667	438
	BEL-24_AG-LTR	248	246	205	233	246			Ag-Outcast-5	1585	1468	1368	1473.67	1468			Clu-12_AG	148	168	166	160.667	166
	BEL-25_AG-I	1217	970	1104	1097	1104			Ag-Outcast-6	5801	5644	5485	5643.33	5644			Clu-137B_AG	466	334	325	375	334
	BEL-25_AG-LTR	486	403	409	432.667	409			Ag-R1-6	10853	9555	9154	9854	9555			Clu-137_AG	283	631	569	494.333	569
	BEL-26_AG-I	14294	10100	12150	12181.3	12150			CR1-10_AG	4268	3578	4165	4003.67	4165			Clu-13_AG	201	163	164	176	164
	BEL-26_AG-LTR	224	200	200	208	200			CR1-11_AG	17554	16356	15484	16464.7	16356			Clu-15B_AG	273	537	563	457.667	537
	BEL1-I_AG	108838	94140	98534	100504	98534			CR1-12_AG	45394	45079	42229	44234	45079			Clu-15_AG	541	218	229	329.333	229
	BEL1-LTR_AG	8769	7468	8211	8149.33	8211			CR1-1a_AG	28805	26675	21719	25733	26675			Clu-166_AG	1129	1046	1157	1110.67	1129
	BEL10-I_AG	6199	5086	5115	5466.67	5115			CR1-1_AG	23139	22469	25416	23674.7	23139			Clu-168_AG	2433	2211	2309	2317.67	2309
	BEL10-LTR_AG	1026	730	700	818.667	730			CR1-2_AG	36726	33445	29595	33255.3	33445			Clu-186_AG	371	379	348	366	371
	BEL11-I_AG	14776	15049	15800	15208.3	15049			CR1-3_AG	24245	24127	22492	23621.3	24127			Clu-240_AG	3302	2860	2396	2852.67	2860
	BEL11-LTR_AG	965	924	1125	1004.67	965			CR1-4B_AG	14348	14146	26180	18224.7	14348			Clu-38_AG	93	90	101	94.6667	93
	BEL12-I_AG	9786	8498	8371	8885	8498			CR1-4_AG	27115	25183	13609	21969	25183			Clu-39B_AG	321	563	455	446.333	455
	BEL12-LTR_AG	273	260	244	259	260			CR1-5_AG	29213	27184	24587	26994.7	27184			Clu-39_AG	542	288	279	369.667	288
	BEL13-I_AG	6118	5504	5144	5588.67	5504			CR1-6_AG	50621	46941	41768	46443.3	46941			Clu-44_AG	428	357	370	385	370
	BEL13-LTR_AG	286	239	268	264.333	268			CR1-7_AG	21040	19972	19118	20043.3	19972			Clu-47B_AG	954	1720	1337	1337	1337
	BEL14-I_AG	27292	23260	21190	23914	23260			CR1-8_AG	5438	5215	5131	5261.33	5215			Clu-47C_AG	3617	859	736	1737.33	859
	BEL14-LTR_AG	857	714	635	735.333	714			CR1-9_AG	36389	32153	30360	32967.3	32153			Clu-47_AG	1817	3281	3261	2786.33	3261
	BEL15-I_AG	12535	12081	10941	11852.3	12081			DongAG	86	86	66	79.3333	86			Clu-87A_AG	602	551	538	563.667	551
	BEL15-LTR_AG	517	479	526	507.333	517			HidaAg1	4273	3579	3375	3742.33	3579			Clu-87B_AG	583	546	510	546.333	546
	BEL16-I_AG	16711	15448	14422	15527	15448			ISEAG1	30055	28949	28472	29158.7	28949			DNA-1_AG	248	214	207	223	214
	BEL16-LTR_AG	1567	1507	1365	1479.67	1507			L2B-1_AG	7446	6747	7493	7228.67	7446			DNA-2_AG	5257	4314	4098	4556.33	4314
	BEL17-I_AG	6525	5773	5231	5843	5773			MinoAg1	7689	7125	5679	6831	7125			DNA-3_AG	672	593	546	603.667	593
	BEL17-LTR_AG	49	40	40	43	40			NotoAg1	5881	5401	4672	5318	5401			DNA-4_AG	59	46	38	47.6667	46
	BEL18-I_AG	21445	20294	19320	20353	20294			Q	21195	18369	16317	18627	18369			DNA-5_AG	434	415	359	402.667	415
	BEL18-LTR_AG	1129	1163	1180	1157.33	1163			R6Ag1	41276	35542	33011	36609.7	35542			EnSpm-N1_AG	1570	1512	1332	1471.33	1512
	BEL19-I_AG	16666	16823	13405	15631.3	16666			R6Ag3	32439	26623	25275	28112.3	26623			Harbinger-2_AG	7341	6797	7303	7147	7303
	BEL19-LTR_AG	223	227	163	204.333	223			R7Ag1	6390	5865	5044	5766.33	5865			HARBINGER-N1_AG	320	286	243	283	286
	BEL2-I_AG	7938	7528	7828	7764.67	7828			R7Ag2	93266	79723	66039	79676	79723			HARBINGER1_AG	17222	15980	16595	16599	16595
	BEL2-LTR_AG	3065	3334	2886	3095	3065			RT1	11767	10374	9128	10423	10374			HARBINGERN1_AG	596	529	467	530.667	529
	BEL3-I_AG	15653	12823	11573	13349.7	12823			RT2	20979	18970	17944	19297.7	18970			HARBINGERN2_AG	2879	2572	2244	2565	2572
	BEL3-LTR_AG	589	529	467	528.333	529			RTAg3	14382	12267	10154	12267.7	12267			hAT-2N_AG	1084	1353	1384	1273.67	1353
	BEL4-I_AG	31035	27601	27043	28559.7	27601			RTAg4	25540	22037	20878	22818.3	22037			hAT-2_AG	1719	1028	1262	1336.33	1262
	BEL4-LTR_AG	259	241	190	230	241			RTE-1_AG	46139	41793	36196	41376	41793			HAT1_AG	2388	2319	2251	2319.33	2319
	BEL5-I_AG	12801	11184	11672	11885.7	11672			RTE-2_AG	56405	50054	42370	49609.7	50054			HATN1_AG	2007	1835	1570	1804	1835
	BEL5-LTR_AG	1070	916	924	970	924			RTE-3_AG	25514	21514	18253	21760.3	21514			HATN2_AG	2196	1732	1440	1789.33	1732
	BEL6-I_AG	3753	3819	3470	3680.67	3753			SINEX-1_AG	3078	2744	2248	2690	2744			HATN3_AG	286	253	217	252	253
	BEL6-LTR_AG	542	549	395	495.333	542			SINEX-2_AG	1075	956	813	948	956			HATN4_AG	212	212	214	212.667	212
	BEL7-I_AG	1862	1853	1835	1850	1853			T1	30964	28041	25995	28333.3	28041			HATN5_AG	362	381	365	369.333	365
	BEL7-LTR_AG	937	944	804	895	937			Waldo1_AG	26476	23515	20803	23598	23515			HATN6_AG	52	47	40	46.3333	47
	BEL8-I_AG	19299	17445	16816	17853.3	17445			WaldoAg2	15661	14044	12963	14222.7	14044			HELITRON1_AG	10855	10498	9339	10230.7	10498
	BEL8-LTR_AG	193	221	203	205.667	203											HELITRON2N_AG	858	3253	3258	2456.33	3253
	BEL9-I_AG	32932	30415	28309	30552	30415							average	median			HELITRON2_AG	3228	762	576	1522	762
	BEL9-LTR_AG	289	276	228	264.333	276		Tefam database	TF000078	6	10	2	6	6			Mariner-3_AG	3043	2759	2722	2841.33	2759
	Copia-6_AG-I	6447	5400	5538	5795	5538			TF000079	1	1	1	1	1			Mariner-N14_AG	161	169	178	169.333	169
	Copia-6_AG-LTR	188	200	212	200	200			TF000080	57	112	80	83	80			Mariner-N15_AG	74	60	62	65.3333	62
	Copia-7_AG-I	7081	6648	6701	6810	6701			TF000081	2620	2334	2146	2366.67	2334			Mariner-N16_AG	2130	2086	2199	2138.33	2130
	Copia-7_AG-LTR	282	202	213	232.333	213			TF000082	416	343	266	341.667	343			Mariner-N17_AG	496	520	551	522.333	520
	Copia-8_AG-I	5429	5483	5398	5436.67	5429			TF000083	12	7	12	10.3333	12			Mariner-N18_AG	1008	996	836	946.667	996
	Copia-8_AG-LTR	50	46	40	45.3333	46			TF000085|RTE_Ele1|	123	111	101	111.667	111			Mariner-N19_AG	4739	4685	4557	4660.33	4685
	COPIA1-I_AG	502	558	557	539	557			TF000086	27	26	29	27.3333	27			Mariner-N20_AG	176	165	156	165.667	165
	COPIA1-LTR_AG	3	3	2	2.66667	3			TF001341	168	210	195	191	195			Mariner-N21_AG	57	50	49	52	50
	COPIA2-I_AG	12567	12080	11292	11979.7	12080			TF001342	7	7	3	5.66667	7			Mariner-N22_AG	5516	4916	4281	4904.33	4916
	COPIA2-LTR_AG	175	172	159	168.667	172			TF001343|Jockey_Ele14|	1		0	0.5	0.5			Mariner1_AG	2351	2194	1998	2181	2194
	COPIA3-I_AG	177	196	170	181	177			TF001345	3470	3409	2720	3199.67	3409			Mariner2_AG	16640	17043	17071	16918	17043
	COPIA3-LTR_AG	6	2	7	5	6			TF001346	704	630	528	620.667	630			MARINERN10_AG	361	366	346	357.667	361
	COPIA4-I_AG	5301	5103	5969	5457.67	5301			TF001348	581	544	552	559	552			MARINERN11_AG	236	237	225	232.667	236
	COPIA4-LTR_AG	544	377	422	447.667	422			TF001350	56	65	62	61	62			MARINERN12_AG	917	813	662	797.333	813
	COPIA5-I_AG	73	198	176	149	176			TF001351	6	5	2	4.33333	5			MARINERN13_AG	378	344	329	350.333	344
	COPIA5-LTR_AG	2	5	6	4.33333	5			TF001352|RTE_Ele2|	1521	1480	1163	1388	1480			MARINERN1_AG	773	793	737	767.667	773
	Gypsy-18_AG-I	1220	1277	1222	1239.67	1222			TF001353	2818	2780	2242	2613.33	2780			MARINERN2_AG	1060	1044	897	1000.33	1044
	Gypsy-18_AG-LTR	42	54	37	44.3333	42			TF001355	2598	2473	2400	2490.33	2473			MARINERN3a_AG	108	441	391	313.333	391
	Gypsy-30_AG-I	5512	5253	4722	5162.33	5253			TF001356	701	917	761	793	761			MARINERN3_AG	484	109	88	227	109
	Gypsy-30_AG-LTR	118	133	114	121.667	118			TF001357	2824	2594	2554	2657.33	2594			MARINERN4_AG	10702	9869	8616	9729	9869
	GYPSY1-I_AG	8028	7554	7467	7683	7554			TF001358	6558	5760	5947	6088.33	5947			MARINERN6_AG	3862	3227	3218	3435.67	3227
	GYPSY1-LTR_AG	164	228	267	219.667	228			TF001359	554	529	689	590.667	554			MARINERN7_AG	308	331	239	292.667	308
	GYPSY10-I_AG	180518	151136	153901	161852	153901			TF001360	999	916	999	971.333	999			MARINERN8_AG	4792	4422	4274	4496	4422
	GYPSY10-LTR_AG	3670	3323	3089	3360.67	3323			TF001361	5099	4914	4924	4979	4924			MARINERN9_AG	1312	1369	1302	1327.67	1312
	GYPSY11-I_AG	15744	13437	13240	14140.3	13437			TF001362	4336	3922	4884	4380.67	4336			P1_AG	6168	6097	6085	6116.67	6097
	GYPSY11-LTR_AG	5789	5158	5753	5566.67	5753			TF001363	1869	1693	1827	1796.33	1827			P2_AG	2217	2125	2088	2143.33	2125
	GYPSY12-I_AG	3611	3445	3382	3479.33	3445			TF001364	2980	3149	3365	3164.67	3149			P3_AG	3353	3140	3472	3321.67	3353
	GYPSY12-LTR_AG	16408	15670	16917	16331.7	16408			TF001365	4546	3474	3615	3878.33	3615			P4_AG	10317	10000	10817	10378	10317
	GYPSY13-I_AG	5709	5470	5310	5496.33	5470			TF001366	5188	4213	4463	4621.33	4463			PEGASUS	242	287	288	272.333	287
	GYPSY13-LTR_AG	466	417	402	428.333	417			TF001367	223	205	206	211.333	206			PegasusA	4724	4484	4556	4588	4556
	GYPSY14-I_AG	9343	9374	8346	9021	9343			TF001368	509	516	473	499.333	509			piggyBac1_AG	869	812	822	834.333	822
	GYPSY14-LTR_AG	1019	1098	972	1029.67	1019			TF001369|Jockey_Ele15|	401	389	349	379.667	389			piggyBacN1_AG	311	282	266	286.333	282
	GYPSY15-I_AG	4846	4646	4114	4535.33	4646			TF001370|Jockey_Ele16|	937	1051	945	977.667	945			piggyBacN2_AG	540	551	651	580.667	551
	GYPSY15-LTR_AG	3416	3148	3478	3347.33	3416			TF001371|Jockey_Ele17|	16	13	19	16	16			Tc1-1_AG	46165	41956	38158	42093	41956
	GYPSY16-I_AG	4414	4426	4599	4479.67	4426			TF001372|Jockey_Ele18|	2852	2764	2546	2720.67	2764			TC1N-1_AG	259	195	196	216.667	196
	GYPSY16-LTR_AG	5087	4756	4457	4766.67	4756			TF001373|Jockey_Ele19|	2808	2637	2458	2634.33	2637			TC1N-2_AG	667	668	660	665	667
	GYPSY17-I_AG	59597	52486	52933	55005.3	52933			TF001374|Jockey_Ele20|	19	35	41	31.6667	35			TRANSIB1_AG	3646	3396	3432	3491.33	3432
	GYPSY17-LTR_AG	11394	10445	9690	10509.7	10445			TF001375|Jockey_Ele21|	902	743	931	858.667	902			TRANSIB2_AG	699	684	736	706.333	699
	GYPSY19-I_AG	4552	4406	4284	4414	4406			TF001376|Jockey_Ele22|	7862	7306	7465	7544.33	7465			TransibN1_AG	1179	1208	1	796	1179
	GYPSY19-LTR_AG	138	123	144	135	138			TF001377|Jockey_Ele23|	1389	1609	1624	1540.67	1609			TransibN2_AG	664	668	1420	917.333	668
	GYPSY2-I_AG	27600	24217	21683	24500	24217			TF001378|Jockey_Ele25|	2502	2250	2345	2365.67	2345			TransibN3_AG	0	1	682	227.667	1
	GYPSY2-LTR_AG	12867	10439	11585	11630.3	11585			TF001379	10499	9302	9209	9670	9302			TSESSEBEII	16880	15594	13570	15348	15594
	GYPSY20-I_AG	11453	12236	11035	11574.7	11453			TF001380	11318	9227	9858	10134.3	9858
	GYPSY20-LTR_AG	365	380	370	371.667	370			TF001381	10367	8562	9016	9315	9016							average	median
	GYPSY21-I_AG	11617	11106	11115	11279.3	11115			TF001382	8714	8083	8876	8557.67	8714		Tefam database	TF000528|Tc1_Ele2|	917	687	733	779	733
	GYPSY21-LTR_AG	295	317	281	297.667	295			TF001383	1156	998	1106	1086.67	1106			TF001189|Tc1_Ele1a|	2580	2374	1915	2289.67	2374
	GYPSY22-I_AG	1097	939	915	983.667	939			TF001384	51358	45995	38448	45267	45995			TF001190|Tc1_Ele3|	332	312	333	325.667	332
	GYPSY22-LTR_AG	5	9	5	6.33333	5			TF001385	11748	11108	12153	11669.7	11748			TF001191|Tc1_Ele4|	2850	3114	2667	2877	2850
	GYPSY23-I_AG	3291	3524	3250	3355	3291			TF001386	1013	864	1071	982.667	1013			TF001192	214	197	173	194.667	197
	GYPSY23-LTR_AG	39	57	53	49.6667	53			TF001387	2721	2537	2363	2540.33	2537			TF001193	226	173	157	185.333	173
	GYPSY24-I_AG	4307	4054	3803	4054.67	4054			TF001388	1881	1847	1729	1819	1847			TF001194	153	155	125	144.333	153
	GYPSY24-LTR_AG	45	37	36	39.3333	37			TF001389	3052	2899	2876	2942.33	2899			TF001195	949	900	871	906.667	900
	GYPSY25-I_AG	272	285	348	301.667	285			TF001390	8434	8232	8295	8320.33	8295			TF001196	535	526	436	499	526
	GYPSY25-LTR_AG	26	29	21	25.3333	26			TF001391	1569	1394	1478	1480.33	1478			TF001197	5232	4847	4677	4918.67	4847
	GYPSY26-I_AG	5068	4797	4541	4802	4797			TF001392	504	413	370	429	413			TF001198	154	145	123	140.667	145
	GYPSY26-LTR_AG	194	134	120	149.333	134			TF001393	15400	13404	12975	13926.3	13404			TF001199	353	293	294	313.333	294
	GYPSY27-I_AG	8864	8482	7742	8362.67	8482			TF001394	1821	1566	1523	1636.67	1566			TF001200	657	607	515	593	607
	GYPSY27-LTR_AG	935	1213	1007	1051.67	1007			TF001395	11807	10969	10191	10989	10969			TF001201	228	163	157	182.667	163
	GYPSY28-I_AG	3402	3090	2981	3157.67	3090			TF001396	2155	2242	1810	2069	2155			TF001202	360	314	289	321	314
	GYPSY28-LTR_AG	212	247	174	211	212			TF001397	3244	2860	2910	3004.67	2910			TF001203	201	179	161	180.333	179
	GYPSY29-I_AG	8499	8533	8405	8479	8499			TF001398	5611	5126	5431	5389.33	5431			TF001204	161	137	139	145.667	139
	GYPSY29-LTR_AG	79	87	79	81.6667	79			TF001399	173	155	182	170	173			TF001205	54	65	54	57.6667	54
	GYPSY3-I_AG	11195	10651	10127	10657.7	10651			TF001400	208	226	231	221.667	226			TF001206	289	233	237	253	237
	GYPSY3-LTR_AG	98	115	94	102.333	98			TF001401	6139	5560	5350	5683	5560			TF001207	358	274	294	308.667	294
	GYPSY32-I_AG	8231	7511	6899	7547	7511			TF001402	16484	16191	18505	17060	16484			TF001208	205	173	175	184.333	175
	GYPSY32-LTR_AG	14937	15546	17252	15911.7	15546			TF001403	2110	2049	1849	2002.67	2049			TF001209	1715	1447	1469	1543.67	1469
	GYPSY33-I_AG	2121	1699	1745	1855	1745			TF001404	337	306	280	307.667	306			TF001210	3460	3021	3269	3250	3269
	GYPSY33-LTR_AG	85	90	70	81.6667	85			TF001405	4	5	9	6	5			TF001211	1	2	0	1	1
	GYPSY35-I_AG	15472	13902	13005	14126.3	13902			TF001406	179	151	197	175.667	179			TF001212	1298	1035	1036	1123	1036
	GYPSY35-LTR_AG	1366	1021	893	1093.33	1021			TF001407	810	930	967	902.333	930			TF001213	67	62	72	67	67
	GYPSY36-I_AG	7256	7182	6824	7087.33	7182			TF001408	196	203	173	190.667	196			TF001214	2132	1870	2035	2012.33	2035
	GYPSY36-LTR_AG	1202	1221	1166	1196.33	1202			TF001409	1	0	2	1	1			TF001215	78	57	52	62.3333	57
	GYPSY37-I_AG	12505	12142	10942	11863	12142			TF001410	98	98	104	100	98			TF001216	318	216	237	257	237
	GYPSY37-LTR_AG	500	498	397	465	498			TF001411	201	171	203	191.667	201			TF001217	371	358	278	335.667	358
	GYPSY38-I_AG	27218	23619	22919	24585.3	23619			TF001412	424	302	398	374.667	398			TF001218	87	70	67	74.6667	70
	GYPSY38-LTR_AG	829	721	628	726	721			TF001413	4694	4688	4574	4652	4688			TF001219	132	114	94	113.333	114
	GYPSY39-I_AG	29742	27931	28282	28651.7	28282			TF001414	179	182	192	184.333	182			TF001220	89	60	73	74	73
	GYPSY39-LTR_AG	12369	10472	11048	11296.3	11048			TF001415	578	546	397	507	546			TF001221	125	112	100	112.333	112
	GYPSY4-I_AG	10851	10910	10271	10677.3	10851			TF001417	8144	7050	6317	7170.33	7050			TF001222	231	178	145	184.667	178
	GYPSY4-LTR_AG	1230	1117	1035	1127.33	1117			TF001418	5047	4500	4963	4836.67	4963			TF001223|gambol_Ele1|	418	540	574	510.667	540
	GYPSY40-I_AG	58	82	52	64	58			TF001420	3222	2579	2657	2819.33	2657			TF001224|gambol_Ele2|	2516	2096	1852	2154.67	2096
	GYPSY40-LTR_AG	1	2	0	1	1			TF001421	35	44	28	35.6667	35			TF001225|gambol_Ele3|	3207	2955	2600	2920.67	2955
	GYPSY41-I_AG	10968	10819	11077	10954.7	10968			TF001423	19400	17526	14036	16987.3	17526			TF001226|gambol_Ele4|	544	494	521	519.667	521
	GYPSY41-LTR_AG	4205	3569	3490	3754.67	3569			TF001424	5028	4759	4459	4748.67	4759			TF001228|gambol_Ele6|	683	457	530	556.667	530
	GYPSY42-I_AG	6695	6352	6680	6575.67	6680			TF001425	68394	59418	51320	59710.7	59418			TF001229|gambol_Ele7|	1906	1751	2055	1904	1906
	GYPSY42-LTR_AG	322	300	258	293.333	300			TF001426	35429	28709	27300	30479.3	28709			TF001230|gambol_Ele8|	3217	3108	2870	3065	3108
	GYPSY43-I_AG	3322	3586	3286	3398	3322			TF001427	2004	1838	1511	1784.33	1838			TF001231|gambol_Ele9|	1471	1313	1206	1330	1313
	GYPSY43-LTR_AG	17	32	21	23.3333	21			TF001428	73	42	71	62	71			TF001232|gambol_Ele10|	4178	4357	3966	4167	4178
	GYPSY44-I_AG	6988	6831	6606	6808.33	6831			TF001429	6286	5726	5415	5809	5726			TF001233|gambol_Ele11|	2416	2313	2091	2273.33	2313
	GYPSY44-LTR_AG	2972	2926	3278	3058.67	2972			TF001430	791	824	760	791.667	791			TF001234|gambol_Ele12|	824	828	862	838	828
	GYPSY45-I_AG	3327	3201	3047	3191.67	3201			TF001431	807	797	864	822.667	807			TF001235|Tc1_Ele6|	1150	1012	794	985.333	1012
	GYPSY45-LTR_AG	436	341	365	380.667	365			TF001432	2	0	1	1	1			TF001236|Tc1_Ele5|	2433	2331	2171	2311.67	2331
	GYPSY47-I_AG	16210	13456	14045	14570.3	14045			TF001434	2233	2051	1839	2041	2051			TF001237	5	3	5	4.33333	5
	GYPSY47-LTR_AG	427	421	379	409	421			TF001435	3948	3700	3140	3596	3700			TF001238	2	1	1	1.33333	1
	GYPSY48-I_AG	26930	24249	24504	25227.7	24504											TF001440	2470	2078	2122	2223.33	2122
	GYPSY48-LTR_AG	6130	5501	6528	6053	6130											TF003514	4044	3695	3670	3803	3695
	GYPSY49-I_AG	12318	10889	10814	11340.3	10889											TF003515	3795	3682	3770	3749	3770
	GYPSY49-LTR_AG	1002	757	782	847	782											TF003516	4	2	0	2	2
	GYPSY5-I_AG	8452	7998	7371	7940.33	7998											TF003517	1439	1356	1421	1405.33	1421
	GYPSY5-LTR_AG	310	355	362	342.333	355											TF003518	280	265	308	284.333	280
	GYPSY52-I_AG	14089	12373	11130	12530.7	12373											TF003519	218	185	190	197.667	190
	GYPSY52-LTR_AG	2249	2014	1851	2038	2014											TF003520	26	30	36	30.6667	30
	GYPSY53-I_AG	2163	2169	1891	2074.33	2163											TF003521	7587	7086	7421	7364.67	7421
	GYPSY53-LTR_AG	451	376	426	417.667	426											TF003522	3356	3137	3135	3209.33	3137
	GYPSY54-I_AG	12953	12005	12962	12640	12953											TF003523	2252	2226	2169	2215.67	2226
	GYPSY54-LTR_AG	295	310	299	301.333	299											TF003524	1579	1595	1633	1602.33	1595
	GYPSY55-I_AG	5895	5256	4758	5303	5256											TF003525	412	409	470	430.333	412
	GYPSY55-LTR_AG	1149	901	786	945.333	901											TF003527	23	18	19	20	19
	GYPSY56-I_AG	17721	22481	19589	19930.3	19589											TF003529	6	8	7	7	7
	GYPSY56-LTR_AG	1292	1066	1038	1132	1066											TF003530	548	476	515	513	515
	GYPSY57-I_AG	12507	10801	10524	11277.3	10801											TF003531	1825	1573	1881	1759.67	1825
	GYPSY57-LTR_AG	2925	2301	2233	2486.33	2301											TF003532|hAT_Ele5|	387	418	499	434.667	418
	GYPSY58-I_AG	15193	12769	12582	13514.7	12769											TF003533|Tc1_Ele16|	83	95	66	81.3333	83
	GYPSY58-LTR_AG	2296	1807	1860	1987.67	1860											TF003534|P_Ele1|	4	3	2	3	3
	GYPSY59-I_AG	12114	11908	11535	11852.3	11908											TF003535|Angam_Transib1|	258	257	274	263	258
	GYPSY59-LTR_AG	941	969	707	872.333	941											TF003618	2439	1943	1871	2084.33	1943
	GYPSY6-I_AG	12024	11400	12213	11879	12024											TF003619	1787	1700	1443	1643.33	1700
	GYPSY6-LTR_AG	274	290	315	293	290											TF003620	795	927	1088	936.667	927
	GYPSY60-I_AG	7863	7148	7096	7369	7148											TF003621	377	416	324	372.333	377
	GYPSY60-LTR_AG	132	149	115	132	132											TF003623	850	863	829	847.333	850
	GYPSY61-I_AG	19865	18918	18293	19025.3	18918											TF003624	780	701	656	712.333	701
	GYPSY61-LTR_AG	1817	1817	1625	1753	1817											TF003625	2227	2163	1847	2079	2163
	GYPSY62-I_AG	388	369	384	380.333	384											TF003626	390	396	332	372.667	390
	GYPSY62-LTR_AG	159	161	197	172.333	161											TF003627	1471	1330	1207	1336	1330
	GYPSY63-I_AG	2394	2861	2710	2655	2710											TF003628	77	61	59	65.6667	61
	GYPSY63-LTR_AG	33	57	41	43.6667	41											TF003630	165	190	182	179	182
	GYPSY64-I_AG	10616	11077	10090	10594.3	10616											TF003631	7	6	3	5.33333	6
	GYPSY64-LTR_AG	188	191	122	167	188											TF003632	54	46	40	46.6667	46
	GYPSY65-I_AG	15518	14944	14474	14978.7	14944											TF003633	241	255	216	237.333	241
	GYPSY65-LTR_AG	305	272	254	277	272											TF003634	67	52	48	55.6667	52
	GYPSY66-I_AG	14609	14292	14066	14322.3	14292											TF003635	1304	1079	1084	1155.67	1084
	GYPSY66-LTR_AG	376	383	457	405.333	383											TF003636	1421	1400	1232	1351	1400
	GYPSY67-I_AG	1365	1180	1197	1247.33	1197											TF003638	20	21	27	22.6667	21
	GYPSY67-LTR_AG	11	15	16	14	15											TF003639	4692	4455	4314	4487	4455
	GYPSY68-I_AG	3731	3331	2877	3313	3331											TF003640	61	50	55	55.3333	55
	GYPSY68-LTR_AG	137	144	161	147.333	144											TF003641	653	616	570	613	616
	GYPSY69-I_AG	12277	12007	11091	11791.7	12007											TF003642	738	682	658	692.667	682
	GYPSY69-LTR_AG	3022	2993	2792	2935.67	2993											TF003643	223	209	190	207.333	209
	GYPSY7-I_AG	10928	10188	10969	10695	10928											TF003644	66	58	64	62.6667	64
	GYPSY7-LTR_AG	2526	1706	1629	1953.67	1706											TF003645	106	89	96	97	96
	GYPSY70-I_AG	64540	57928	46845	56437.7	57928											TF003646	287	205	185	225.667	205
	GYPSY70-LTR_AG	627	626	522	591.667	626											TF003647	116	137	117	123.333	117
	GYPSY72-I_AG	9060	8672	8062	8598	8672											TF003648	21	15	21	19	21
	GYPSY72-LTR_AG	426	387	352	388.333	387											TF003649	84	70	60	71.3333	70
	GYPSY8-I_AG	15529	13975	13997	14500.3	13997											TF003650	2328	2328	2114	2256.67	2328
	GYPSY8-LTR_AG	2693	2427	2755	2625	2693											TF003651	206	160	146	170.667	160
	GYPSY9-I_AG	25573	24151	25580	25101.3	25573											TF003652	1177	1085	1191	1151	1177
	GYPSY9-LTR_AG	2407	2208	2451	2355.33	2407											TF003653	132	124	99	118.333	124
	INVADER1-I_AG	12579	11168	11452	11733	11452											TF003654	772	708	678	719.333	708
	INVADER1-LTR_AG	515	466	430	470.333	466											TF003655	332	316	256	301.333	316
	MTANGA_I	2571	2778	2618	2655.67	2618											TF003656	1090	1047	959	1032	1047
	MTANGA_LTR	35	20	28	27.6667	28											TF003657	92	78	72	80.6667	78
	RETRO14_AG_LTR	2331	2006	1761	2032.67	2006											TF003658	862	640	635	712.333	640
	RETRO16_AG_LTR	4328	4297	4184	4269.67	4297											TF003659	93	67	70	76.6667	70
	RETRO18_AG_LTR	750	664	703	705.667	703											TF003661	57	51	48	52	51
	RETRO1_AG_LTR	2369	2433	2935	2579	2433											TF003662	39	38	49	42	39
	RETRO20_AG_LTR	87	82	50	73	82											TF003663	174	210	167	183.667	174
	RETRO33_AG_LTR	666	594	507	589	594											TF003664	307	263	237	269	263
	RETRO43_AG_LTR	73	87	66	75.3333	73											TF003665	32	36	35	34.3333	35
	RETRO5_AG_LTR	708	808	524	680	708											TF003666	5318	5682	5213	5404.33	5318
	RETRO60_AG_LTR	91	87	92	90	91											TF003667	446	441	443	443.333	443
	RETRO6_AG_LTR	278	269	213	253.333	269											TF003668	89	74	64	75.6667	74
	RETRO76_AG_LTR	1849	1943	1323	1705	1849											TF003669	627	547	521	565	547
	RETRO92_AG-I	5396	6194	5764	5784.67	5764											TF003670	12	21	4	12.3333	12
	RETRO92_AG_LTR	400	388	379	389	388											TF003671	61	80	68	69.6667	68
	RETRO931_AG_LTR	9	12	12	11	12											TF003672	231	207	205	214.333	207
	RETRO932_AG_LTR	142	116	151	136.333	142											TF003674	12	8	9	9.66667	9
	RETRO933_AG_LTR	1968	1319	1504	1597	1504											TF003675	160	166	127	151	160
	RETRO981_AG_LTR	830	723	636	729.667	723											TF003676	29	19	38	28.6667	29
	RETRO993_AG_LTR	1338	1080	1127	1181.67	1127											TF003677	288	285	256	276.333	285
	RETRO99_AG_LTR	136	125	123	128	125											TF003678	112	117	99	109.333	112
																	TF003679	23	24	31	26	24
					average	median											TF003680	37	36	42	38.3333	37
Tefam database	TF003387	3364	2869	3415	3216	3364											TF003681	148	155	124	142.333	148
	TF003388	16918	14823	12868	14869.7	14823											TF003682	137	142	117	132	137
	TF003389	12292	12003	11213	11836	12003											TF003683	298	316	265	293	298
	TF003390	23841	21830	21079	22250	21830											TF003684	231	176	180	195.667	180
	TF003391	1293	792	794	959.667	794											TF003685	10	12	22	14.6667	12
	TF003392	15617	14668	13525	14603.3	14668											TF003686	265	258	253	258.667	258
	TF003393	9442	8472	8504	8806	8504											TF003687	2	2	4	2.66667	2
	TF003394	299	314	317	310	314											TF003688	110	77	106	97.6667	106
	TF003395	36	48	44	42.6667	44											TF003689	241	247	259	249	247
	TF003396	13133	13452	11863	12816	13133											TF003690	14	7	14	11.6667	14
	TF003397	602	534	533	556.333	534											TF003691	1	1	1	1	1
	TF003398	6090	6569	5824	6161	6090											TF003692	631	572	538	580.333	572
	TF003399	20404	17856	18829	19029.7	18829											TF003693	36	44	37	39	37
	TF003400	9374	9312	8381	9022.33	9312											TF003694	27	34	34	31.6667	34
	TF003401	8114	8283	8144	8180.33	8144											TF003695	9	5	11	8.33333	9
	TF003402	12409	12160	11741	12103.3	12160											TF003697	2202	1788	1682	1890.67	1788
	TF003403	26149	23310	23465	24308	23465											TF003698	264	260	227	250.333	260
	TF003404	40395	35112	35056	36854.3	35112											TF003699	694	599	586	626.333	599
	TF003405	811	797	774	794	797											TF003701|tSINE_Ele1|	172	124	105	133.667	124
	TF003406	34716	32525	30493	32578	32525											TF003702|tSINE_Ele2|	54	55	58	55.6667	55
	TF003407	3729	3427	3230	3462	3427											TF003703|Undetermined1_Ele101|	85	73	56	71.3333	73
	TF003408	4531	3893	3706	4043.33	3893
	TF003409	21271	18628	17390	19096.3	18628
	TF003410	3463	3790	3473	3575.33	3473
	TF003411	10074	9363	9433	9623.33	9433
	TF003412	15631	13503	13070	14068	13503
	TF003413	17759	15289	16065	16371	16065
	TF003414	21455	21452	19340	20749	21452
	TF003415	21015	18490	15830	18445	18490
	TF003416	14667	12586	12589	13280.7	12589
	TF003417	3678	2963	2593	3078	2963
	TF003418	872	819	810	833.667	819
	TF003419	8616	7774	7549	7979.67	7774
	TF003420	6702	6100	5218	6006.67	6100
	TF003421	55369	48315	45792	49825.3	48315
	TF003422	3564	3214	2975	3251	3214
	TF003423	143	125	151	139.667	143
	TF003424	7436	7250	6574	7086.67	7250
	TF003425	6040	5619	4643	5434	5619
	TF003426	4480	4636	4290	4468.67	4480
	TF003427	6349	6720	6030	6366.33	6349
	TF003428	18038	15829	16574	16813.7	16574
	TF003429	24051	24064	20828	22981	24051
	TF003430	7008	6477	5938	6474.33	6477
	TF003431	21509	19048	17277	19278	19048
	TF003432	6546	6781	6562	6629.67	6562
	TF003433	7989	7111	6685	7261.67	7111
	TF003434	11257	11070	10089	10805.3	11070
	TF003435	9830	9494	9479	9601	9494
	TF003436	686	598	547	610.333	598
	TF003437	36008	31731	28484	32074.3	31731
	TF003438	13940	13162	12050	13050.7	13162
	TF003439	13317	11236	11165	11906	11236
	TF003440	21632	20085	17098	19605	20085
	TF003441	650	549	448	549	549
	TF003442	100	154	131	128.333	131
	TF003443	27	34	58	39.6667	34
	TF003444	2879	3046	2858	2927.67	2879
	TF003445	858	824	873	851.667	858
	TF003446	9685	9410	8567	9220.67	9410
	TF003447	38	27	25	30	27
	TF003448	11373	10932	9717	10674	10932
	TF003449	3415	3302	3485	3400.67	3415
	TF003450	4205	4279	4244	4242.67	4244
	TF003451	16476	15370	13646	15164	15370
	TF003452	362	377	300	346.333	362
	TF003453	9	11	6	8.66667	9
	TF003454	0	1	2	1	1
	TF003455	174	147	152	157.667	152
	TF003456	7926	8006	7256	7729.33	7926
	TF003457	3262	2906	2674	2947.33	2906
	TF003458	5481	5059	4993	5177.67	5059
	TF003459	4423	4605	4324	4450.67	4423
	TF003460	8218	7797	7615	7876.67	7797
	TF003461	8315	7963	7432	7903.33	7963
	TF003462|Ty3_gypsy_Ele3|	3916	3509	3364	3596.33	3509
	TF003463|Ty3_gypsy_Ele4|	66	53	61	60	61
	TF003464|Ty3_gypsy_Ele5|	36	39	25	33.3333	36
	TF003465|Ty3_gypsy_Ele6|	34	26	32	30.6667	32
	TF003466|Ty3_gypsy_Ele7|	7	8	7	7.33333	7
	TF003467|Ty3_gypsy_Ele8|	135	90	103	109.333	103
	TF003468|Ty3_gypsy_Ele9|	15	4	5	8	5
	TF003469|Ty3_gypsy_Ele10|	220	199	165	194.667	199
	TF003470|Ty3_gypsy_Ele11|	274	209	214	232.333	214
	TF003471|Ty3_gypsy_Ele12|	78	73	78	76.3333	78
	TF003472|Ty3_gypsy_Ele13|	54	83	72	69.6667	72
	TF003473|Ty3_gypsy_Ele14|	167	136	180	161	167
	TF003474|Ty3_gypsy_Ele15|	263	227	240	243.333	240
	TF003475|Ty3_gypsy_Ele16|	17	24	14	18.3333	17
	TF003476|Ty3_gypsy_Ele17|	1028	1013	1076	1039	1028
	TF003477|Ty3_gypsy_Ele18|	163	153	122	146	153
	TF003478|Ty3_gypsy_Ele19|	44	57	40	47	44
	TF003479|Ty3_gypsy_Ele20|	86	92	67	81.6667	86
	TF003480|Ty3_gypsy_Ele21|	545	371	347	421	371
	TF003481|Ty3_gypsy_Ele22|	450	372	396	406	396
	TF003482|Ty3_gypsy_Ele23|	167	181	155	167.667	167
	TF003483|Ty3_gypsy_Ele24|	165	245	124	178	165
	TF003484|Ty3_gypsy_Ele25|	2	2	1	1.66667	2
	TF003485|Ty3_gypsy_Ele26|	94	68	77	79.6667	77
	TF003486|Ty3_gypsy_Ele27|	50	58	51	53	51
	TF003487|Ty3_gypsy_Ele28|	10	17	9	12	10
	TF003488|Ty3_gypsy_Ele29|	190	145	125	153.333	145
	TF003489|Ty3_gypsy_Ele30|	83	61	55	66.3333	61
	TF003490|Ty3_gypsy_Ele31|	790	584	550	641.333	584
	TF003491|Ty3_gypsy_Ele32|	38	45	27	36.6667	38
	TF003492|Ty3_gypsy_Ele33|	1056	894	907	952.333	907
	TF003493|Ty3_gypsy_Ele34|	82	85	49	72	82
	TF003494|Ty3_gypsy_Ele35|	50	46	59	51.6667	50
	TF003495|Ty3_gypsy_Ele36|	5828	5133	4491	5150.67	5133
	TF003496|Ty3_gypsy_Ele37|	917	691	594	734	691
	TF003497|Ty3_gypsy_Ele38|	42	38	38	39.3333	38
	TF003498|Ty3_gypsy_Ele39|	396	277	225	299.333	277
	TF003499|Ty3_gypsy_Ele40|	249	180	182	203.667	182
	TF003500|Ty3_gypsy_Ele41|	214	213	149	192	213
	TF003501|Ty3_gypsy_Ele42|	164	152	118	144.667	152
	TF003502|Ty3_gypsy_Ele43|	78	94	74	82	78
	TF003503|Ty3_gypsy_Ele44|	86	78	76	80	78
	TF003504|Ty3_gypsy_Ele45|	411	319	297	342.333	319
	TF003505|Ty3_gypsy_Ele46|	184	149	164	165.667	164
	TF003506|Ty3_gypsy_Ele47|	4	0	1	1.66667	1
	TF003507|Ty3_gypsy_Ele48|	18	29	16	21	18
	TF003508|Ty3_gypsy_Ele49|	12	8	15	11.6667	12
	TF003509|Ty3_gypsy_Ele50|	101	84	73	86	84
	TF003510|Ty3_gypsy_Ele51|	37	55	61	51	55
	TF003511|Ty3_gypsy_Ele52|	4	8	4	5.33333	4
	TF003512|Ty3_gypsy_Ele53|	3	4	5	4	4
	TF003513|Ty3_gypsy_Ele54|	34	14	26	24.6667	26
