# Supplementary material for: Global Analysis of Small Non-Coding RNA Populations across Tissues in the Malaria Vector, Anopheles gambiae
Source: Insects. 2020 Jun 30;11(7):406. doi: 10.3390/insects11070406 (PMC7411766; doi:10.3390/insects11070406)
Supplement: Supplementary file 1 [file insects-11-00406-s001.zip › insects-827855-suppl/Dataset S5 2020.xlsx]

## Sheet: Sheet1
Dataset S5. Reads for mRNA-Derived Small RNAs Across Tissues
	name		Total Reads		average		Top Sequence Reads		average	% specific reads over total	Top Sequence	sense / anti-sense	3'UTR
	AGAP003387	FB-Ab1	FB-Ab2	FB-Ab3		FB-Ab1	FB-Ab2	FB-Ab3			TTTCGGATGTAACATCTAGTATAAAACCT	sense	yes
		1519552	1075843	1606188	1.40053e+06	1325760	947187	1412358	1228435	87.7123
		MG1	MG2	MG3		MG1	MG2	MG3
		1384044	823237	967822	1.05837e+06	1191983	721081	860426	924497	87.3512
		OV1	OV2	OV3		OV1	OV2	OV3
		398065	427923	595859	473949	334512	369078	528796	410795	86.675
		R1	R2	R3		R1	R2	R3
		685409	317610	259201	420740	604588	278688	225280	369519	87.8259
	AGAP002104	FB-Ab1	FB-Ab2	FB-Ab3		FB-Ab1	FB-Ab2	FB-Ab3			ACCACGTTCCCGTGG	sense	no
		8373	4618	8007	6999.33	6239	3265	5850	5118	73.1212
		MG1	MG2	MG3		MG1	MG2	MG3
		6132	3420	3355	4302.33	4551	2613	2510	3224.67	74.9516
		OV1	OV2	OV3		OV1	OV2	OV3
		R1	R2	R3		R1	R2	R3
		5156	2807	2690	3551	3818	2055	1983	2618.67	73.7445
	AGAP012956	FB-Ab1	FB-Ab2	FB-Ab3		FB-Ab1	FB-Ab2	FB-Ab3			CAGGACCTGTGGGAATGCGGGCGGGC	sense	yes
		5464	2982	7340	5262	2603	1413	3837	2617.67	49.7466
		MG1	MG2	MG3		MG1	MG2	MG3
		OV1	OV2	OV3		OV1	OV2	OV3
		R1	R2	R3		R1	R2	R3
		4107	2084	1751	2647.33	1742	608	719	1023	38.6427
	AGAP001546	FB-Ab1	FB-Ab2	FB-Ab3		FB-Ab1	FB-Ab2	FB-Ab3			TGGCTCCCCGACGGGGAATCGAACCCCGGTCTCCCGCG	anti-sense	yes
		18126	28255	27792	24724.3	6154	9019	9308	8160.33	33.0053
		MG1	MG2	MG3		MG1	MG2	MG3
		2843	19602	3203	8549.33	712	6561	809	2694	31.5112
		OV1	OV2	OV3		OV1	OV2	OV3
		R1	R2	R3		R1	R2	R3
		19834	13003	4718	12518.3	4518	3512	1213	3081	24.6119
	AGAP013330	FB-Ab1	FB-Ab2	FB-Ab3		FB-Ab1	FB-Ab2	FB-Ab3			AGGTTTTTGCAAGGAAGCTCGATGTTCA	anti-sense	no
		11965	6506	9444	9305	4130	2341	3237	3236	34.777
		MG1	MG2	MG3		MG1	MG2	MG3
		OV1	OV2	OV3		OV1	OV2	OV3
		R1	R2	R3		R1	R2	R3
		5768	2799	1741	3436	1981	1118	680	1259.67	36.6608
	AGAP004307	FB-Ab1	FB-Ab2	FB-Ab3		FB-Ab1	FB-Ab2	FB-Ab3			CATTGTTAGAGAGATTCGAGGCCAAAGCAATATTCAGT	anti-sense	yes
		3347	2060	4104	3170.33	1964	948	2261	1724.33	54.3897
		MG1	MG2	MG3		MG1	MG2	MG3
		OV1	OV2	OV3		OV1	OV2	OV3
		R1	R2	R3		R1	R2	R3
	AGAP006442	FB-Ab1	FB-Ab2	FB-Ab3		FB-Ab1	FB-Ab2	FB-Ab3			TTTATTGAACTCCGCATTGGA	anti-sense	yes
		MG1	MG2	MG3		MG1	MG2	MG3
		14840	9845	9553	11412.7	1330	1071	1128	1176.33	10.3073
		OV1	OV2	OV3		OV1	OV2	OV3
		R1	R2	R3		R1	R2	R3
	AGAP006442	FB-Ab1	FB-Ab2	FB-Ab3		FB-Ab1	FB-Ab2	FB-Ab3			ACAGTTTATTGAACTCCGCAT	sense	yes
		MG1	MG2	MG3		MG1	MG2	MG3
		8423	4163	3472	5352.67	4692	2049	1824	2855	53.3379
		OV1	OV2	OV3		OV1	OV2	OV3
		R1	R2	R3		R1	R2	R3
	AGAP028112	FB-Ab1	FB-Ab2	FB-Ab3		FB-Ab1	FB-Ab2	FB-Ab3			TGCAGTTTTTGGCTACGGGTTAAGGCCT	sense	yes
		MG1	MG2	MG3		MG1	MG2	MG3
		OV1	OV2	OV3		OV1	OV2	OV3
		13714	11840	10461	12005	2615	3376	2782	2924.33	24.3593
		R1	R2	R3		R1	R2	R3
	AGAP004688	FB-Ab1	FB-Ab2	FB-Ab3		FB-Ab1	FB-Ab2	FB-Ab3			ACGAGACCAAGAACGCAGCACCAAGCGAG	sense	no
		MG1	MG2	MG3		MG1	MG2	MG3
		OV1	OV2	OV3		OV1	OV2	OV3
		3377	3080	2970	3142.33	1652	1612	1486	1583.33	50.3872
		R1	R2	R3		R1	R2	R3
	AGAP028577	FB-Ab1	FB-Ab2	FB-Ab3		FB-Ab1	FB-Ab2	FB-Ab3			GTGCCAGTGCAGTTTGAAGATGTTCCGA	anti-sense	no
		MG1	MG2	MG3		MG1	MG2	MG3
		OV1	OV2	OV3		OV1	OV2	OV3
		20607	17910	17940	18819	4524	3725	4456	4235	22.5039
		R1	R2	R3		R1	R2	R3
	AGAP012454	FB-Ab1	FB-Ab2	FB-Ab3		FB-Ab1	FB-Ab2	FB-Ab3			TCTGTTGGTTGCCGGTTTCGTTGTTCTGA	anti-sense	yes
		MG1	MG2	MG3		MG1	MG2	MG3
		OV1	OV2	OV3		OV1	OV2	OV3
		17392	13147	14497	15012	3681	2593	3025	3099.67	20.6479
		R1	R2	R3		R1	R2	R3
	AGAP028564	FB-Ab1	FB-Ab2	FB-Ab3		FB-Ab1	FB-Ab2	FB-Ab3			ACAAGTGTTGGAGAGAACGATCGATGA	anti-sense	no
		MG1	MG2	MG3		MG1	MG2	MG3
		OV1	OV2	OV3		OV1	OV2	OV3
		7985	7226	6754	7321.67	1470	1152	1225	1282.33	17.5142
		R1	R2	R3		R1	R2	R3
	AGAP013470	FB-Ab1	FB-Ab2	FB-Ab3		FB-Ab1	FB-Ab2	FB-Ab3			GGTACCGTCATGCGTAACGAGTTCTGT	anti-sense	no
		MG1	MG2	MG3		MG1	MG2	MG3
		OV1	OV2	OV3		OV1	OV2	OV3
		4519	4235	4141	4298.33	1688	1402	1754	1614.67	37.5649
		R1	R2	R3		R1	R2	R3
	AGAP028576	FB-Ab1	FB-Ab2	FB-Ab3		FB-Ab1	FB-Ab2	FB-Ab3			CGGAGGCTGTGCTAAATCGGGTTCAGA	anti-sense	no
		MG1	MG2	MG3		MG1	MG2	MG3
		OV1	OV2	OV3		OV1	OV2	OV3
		3684	3429	2993	3368.67	1538	1259	1165	1320.67	39.2044
		R1	R2	R3		R1	R2	R3
	AGAP007403	FB-Ab1	FB-Ab2	FB-Ab3		FB-Ab1	FB-Ab2	FB-Ab3			CGGAGGCTGTGCTAAATCGGGTTCAGA	anti-sense	no
		MG1	MG2	MG3		MG1	MG2	MG3
		OV1	OV2	OV3		OV1	OV2	OV3
		3269	3217	3172	3219.33	1236	989	1245	1156.67	35.9288
		R1	R2	R3		R1	R2	R3
	AGAP012541	FB-Ab1	FB-Ab2	FB-Ab3		FB-Ab1	FB-Ab2	FB-Ab3			CCAGCCAGACGGCCACGACGGTATCTA	anti-sense	no
		MG1	MG2	MG3		MG1	MG2	MG3
		OV1	OV2	OV3		OV1	OV2	OV3
		3244	2796	2473	2837.67	2530	2087	1968	2195	77.3523
		R1	R2	R3		R1	R2	R3
	AGAP012468	FB-Ab1	FB-Ab2	FB-Ab3		FB-Ab1	FB-Ab2	FB-Ab3			GCAGAAAAGTTATTTCTCGACGGAACA	anti-sense	no
		MG1	MG2	MG3		MG1	MG2	MG3
		OV1	OV2	OV3		OV1	OV2	OV3
		2779	2493	2766	2679.33	1551	1374	1663	1529.33	57.0789
		R1	R2	R3		R1	R2	R3
	AGAP001072	FB-Ab1	FB-Ab2	FB-Ab3		FB-Ab1	FB-Ab2	FB-Ab3			AGGCTGCAGCCAGAACGGAATGAACA	anti-sense	yes
		MG1	MG2	MG3		MG1	MG2	MG3
		OV1	OV2	OV3		OV1	OV2	OV3
		2606	2534	2101	2413.67	1452	1280	1159	1297	53.7357
		R1	R2	R3		R1	R2	R3
	AGAP010287	FB-Ab1	FB-Ab2	FB-Ab3		FB-Ab1	FB-Ab2	FB-Ab3			AGGCTGCAGCCAGAACGGAATGAACA	anti-sense	yes
		MG1	MG2	MG3		MG1	MG2	MG3
		OV1	OV2	OV3		OV1	OV2	OV3
		2514	2371	2007	2297.33	1451	1279	1159	1296.33	56.4277
		R1	R2	R3		R1	R2	R3
