# Supplementary material for: Global Analysis of Small Non-Coding RNA Populations across Tissues in the Malaria Vector, Anopheles gambiae
Source: Insects. 2020 Jun 30;11(7):406. doi: 10.3390/insects11070406 (PMC7411766; doi:10.3390/insects11070406)
Supplement: Supplementary file 1 [file insects-11-00406-s001.zip › insects-827855-suppl/Table S1 2020.xlsx]

## Sheet: Sheet1
Table S1. Bioinformatic Data for Read Abundance Per Small ncRNA Group Across Tissues
Library	Total Number of Reads	Number of Reads Post Trim	miRNA	tRNA/rRNA	TE-piRNAs	mRNA-derived	unannotated	unmapped
FatBody-Ab biorep1	12366207	11572930	1425681	5755654	305829	1976527	2069334	39905
FatBody-Ab biorep2	12779409	12209999	1363257	6567037	223282	1492840	2535598	27985
FatBody-Ab biorep3	11837073	11250531	1915779	5154388	243900	1981733	1920531	34200
Midgut biorep1	11193030	10755406	3972101	3667320	159613	1579610	1286845	89917
Midgut biorep2	13047301	12316222	2007086	7020850	80714	1137142	1843414	227016
Midgut biorep3	12625798	11918253	1760593	7378753	82033	1200908	1349536	146430
Ovary biorep1	12344470	12115846	268735	397055	4281049	660745	6477493	30769
Ovary biorep2	12445075	12097078	238818	956117	3910210	699249	6263893	28791
Ovary biorep3	11731424	11510877	203705	787498	3725341	861515	5904644	28174
Remainder biorep1	13236097	12225421	712934	8229133	151575	1532519	1546428	52832
Remainder biorep2	12316691	11531060	315839	8846671	66180	917771	1337855	46744
Remainder biorep3	12300096	11797096	270966	9949207	48261	723139	746986	58537
