# Supplementary material for: Global Analysis of Small Non-Coding RNA Populations across Tissues in the Malaria Vector, Anopheles gambiae
Source: Insects. 2020 Jun 30;11(7):406. doi: 10.3390/insects11070406 (PMC7411766; doi:10.3390/insects11070406)
Supplement: Supplementary file 1 [file insects-11-00406-s001.zip › insects-827855-suppl/Table S2 2020.xlsx]

## Sheet: Sheet1
Tabel S2. miRNA Annotation Update
previous miRNA name	sequence	TE or protein coding gene mapped	Resource
miR-10357	TCTGATGTTCTGCGCCCACCTGAAA	RT2	non-LTR Retrotransposon
miR-10359	TAAGGATGACCCGGCCAAAGTTGAAGG	HELITRON1_AG	DNA transposon
miR-10360	TGGACTTGGCTTATCCTGCACTACGG	AGAP004713-RA//AGAP012457-RA	Ag protein-coding genes
miR-10362	TGTAGTGTGGCCGCGCTCCAAGCAACGG	R7Ag2	non-LTR Retrotransposon
miR-10374	CTTTGTTTAAATTGTTTGTCGCC	BEL-22_AG-I	LTR Retrotransposon
miR-12413	TATGACTTGTCTGCCAGAGCAAGGGG	AGAP028112-RA	Ag protein-coding genes
miR-12415	CGATTGTGGAACCGCGTAGGCTGCCT	HARBINGER1_AG	DNA transposon
miR-N7	GTGGAACCGCGTAGGCTGCCT	HARBINGER1_AG	DNA transposon
miR-PN3	CCCTGTGGAACACCATGTACGATGG	RT1	non-LTR Retrotransposon
miR-PN9	GATTTGTCCAAAAAGGATG	AGAP029185-RA	Ag protein-coding genes
miR-PN14	TTGACTGTCGCCTCTGCGGATG	Ag-R1-6	non-LTR Retrotransposon
miR-PN25	ACTCCGGTCGACTCTGGACGAC	AGAP028672-RA	Ag protein-coding genes
miR-PN28	AATTGGACTCTATAGCACCCT	Mariner-N14_AG	DNA transposon
miR-PN36	AATTGGACTCTGTGGCACCCT	Mariner-N14_AG	DNA transposon
miR-PN37	CGCTCGACTATTTATCGCCCGAGA	AGAP012456-RA	Ag protein-coding genes
miR-PN2	TGAACACCCATTTATTGCCGACAGG	TF003460	LTR Retrotransposon
miR-PN10	AGGATTACGATGAAGTGTTTGCGCC	TF003451	LTR Retrotransposon
miR-PN22	TAGACGATTTCGGAATGGCACATCC	TF003417	LTR Retrotransposon
miR-PN31	TACTTTCGCAAATAGATCGCTGCCT	TF003396	LTR Retrotransposon
remaining	sequence	notes
miR-12419	AGCTGTTCTGACTTGATGTACT	also called miR-N13
miR-N5	TTGGGCGCTATCTACAATGTAG	also called miR10375b-1
miR-PN23	CCGGTGAACTGCTGTGCAGGGGCGC	also called miR-10363
miR-10356-1	CAGTAAAAAAGTTTTCAATGGGTAGCCT
miR-10358-1	TGTCATTTTCTTTTGCTCCTCGATGTT
miR-10361a-1	TAAATGATCCTTTTATCGTGTAC
miR-10364	TATGATGCTGTTGATGGGAT
miR-10371	TGACATGTATTGAGGTAGAATA
miR-10375a	TAATGCGCTTTCTATGATGTAG
miR-PN11	ACACGATAAGAGGAAAGTTTACG
miR-PN24	TCCGGCTACCGACTAACGGCTC
